# Supplementary material for: Buffy coat signatures of breast cancer risk in a prospective cohort study
Source: Clin Epigenetics. 2023 Jun 12;15:102. doi: 10.1186/s13148-023-01509-6 (PMC10262593; doi:10.1186/s13148-023-01509-6)
Supplement: Supplementary file 3 — Additional file 3. Supplementary Table 3. List of significantly differentially methylated regions (FDR < 0.05, group mean difference > 0.075) between cases and matched controls in prospectively-collected buffy-coat samples. The correlation between DNA methylation levels at these regions to time to diagnosis was determined by Kendall rank correlation. [file 13148_2023_1509_MOESM3_ESM.xlsx]

## Sheet: Supplementary Table 3
Supplementary Table 3. List of significantly differentially methylated regions (FDR < 0.05, group mean difference > 0.075) between cases and matched controls in prospectively-collected buffy-coat samples. The correlation between DNA methylation levels at these regions to time to diagnosis was determined by Kendall rank correlation.
Chromosome	Start	End	Width	Strand	category	Cases group mean	Control group mean	Group mean difference (case-control)	p-value (unadjusted)	FDR-adjusted p-value	Annotation symbol	Kendall rank correlation coefficient	Unadjusted p-value	Adjusted p-value	Significantly correlated to time to diagnosis
chr16	817033	817833	801	*	cpgislands	0.435861	0.563629	-0.127767	2.83603e-19	4.54815e-15	AL023882.1	0.137901	1.03364e-07	1.28861e-06	Yes
chrX	107716149	107716684	536	*	cpgislands	0.455963	0.549332	-0.0933683	7.4132e-13	3.48708e-09	TSC22D3	0.136102	1.54803e-07	1.52358e-06	Yes
chr8	141217839	141219061	1223	*	cpgislands	0.458075	0.543924	-0.0858494	8.69758e-13	3.48708e-09	SLC45A4	0.180716	3.1687e-12	1.48137e-10	Yes
chrX	48071269	48071776	508	*	cpgislands	0.459319	0.5432	-0.0838818	4.44639e-11	7.33057e-08	ZNF630	0.0547776	0.034686	0.0754219	No
chr7	151076593	151080866	4274	-	genes	0.460847	0.549681	-0.0888345	3.6908e-10	9.54986e-08	NA	0.0759667	0.00339287	0.011131	Yes
chr16	2592514	2594563	2050	+	genes	0.44334	0.540246	-0.0969058	7.08052e-10	1.43746e-07	NA	0.0886629	0.000634837	0.00296786	Yes
chr19	2643290	2643635	346	*	cpgislands	0.532555	0.42804	0.104515	9.07447e-10	6.51053e-07	NA	-0.204015	5.15155e-15	4.8167e-13	Yes
chr6	112366876	112367528	653	*	cpgislands	0.462573	0.5376	-0.0750267	1.97485e-09	1.17299e-06	NA	0.123091	2.05098e-06	1.61138e-05	Yes
chr6	112366945	112368944	2000	-	cpgislands	0.462573	0.5376	-0.0750267	1.97485e-09	1.17299e-06	NA	0.137228	1.20302e-07	1.40084e-06	Yes
chr2	131424755	131425536	782	*	cpgislands	0.464533	0.543	-0.0784665	8.28476e-09	3.79608e-06	NA	0.0590139	0.0229008	0.0542083	No
chr20	26009756	26010105	350	*	cpgislands	0.458142	0.545534	-0.087392	1.22089e-08	4.69574e-06	NA	0.0539393	0.0375038	0.0788001	No
chr8	19678572	19688934	10363	+	genes	0.448349	0.547333	-0.0989839	2.43399e-08	2.0993e-06	CSGALNACT1	0.107363	3.61361e-05	0.000198748	Yes
chr14	105469928	105470207	280	*	cpgislands	0.461074	0.540141	-0.0790678	3.65257e-08	1.08474e-05	CRIP2	0.117907	5.4374e-06	3.63141e-05	Yes
chr22	29883243	29883869	627	*	cpgislands	0.467727	0.566986	-0.0992588	5.6957e-08	1.50797e-05	MTMR3	0.0954478	0.000244558	0.00120348	Yes
chr7	44962513	44963246	734	*	cpgislands	0.452207	0.542788	-0.0905811	8.0829e-08	1.87863e-05	NA	0.136974	1.27349e-07	1.40084e-06	Yes
chr9	129282458	129285728	3271	+	genes	0.457538	0.545413	-0.0878754	8.70435e-08	5.51871e-06	LOC101929331	0.0980556	0.000155824	0.000809419	Yes
chr18	3879203	3880087	885	*	cpgislands	0.421926	0.544758	-0.122832	1.08784e-07	2.32609e-05	DLGAP1	0.177279	1.00983e-11	3.77678e-10	Yes
chr8	48912416	48914415	2000	+	promoters	0.40796	0.521171	-0.113212	1.09422e-07	0.000106316	NA	0.119976	4.71955e-06	3.39445e-05	Yes
chr3	72446703	72447701	999	*	cpgislands	0.47753	0.567451	-0.0899206	3.57737e-07	6.16884e-05	RYBP	0.0812216	0.00177749	0.00718237	Yes
chr1	160070057	160070878	822	*	cpgislands	0.581452	0.466524	0.114928	5.1572e-07	8.12767e-05	KCNJ10	-0.00179494	0.945694	0.955917	No
chr2	161308165	161308737	573	*	cpgislands	0.465069	0.588151	-0.123082	5.60383e-07	8.64121e-05	PSMD14	0.0466478	0.0828646	0.146564	No
chr9	133331839	133332337	499	*	cpgislands	0.392002	0.536576	-0.144573	5.81121e-07	8.87565e-05	SURF6	0.24668	1.03403e-20	1.93364e-18	Yes
chr20	43507154	43508422	1269	*	cpgislands	0.465607	0.552985	-0.0873778	8.04528e-07	0.000116816	L3MBTL1	0.0777316	0.00283752	0.00982622	Yes
chr20	25843997	25845996	2000	+	promoters	0.438247	0.530164	-0.0919165	8.27919e-07	0.000411628	NA	0.0773699	0.00291207	0.00990105	Yes
chr12	6963246	6964447	1202	+	genes	0.440051	0.527849	-0.0877976	1.18023e-06	4.06443e-05	MIR200C	0.121662	2.87144e-06	2.14784e-05	Yes
chr19	21062424	21064423	2000	+	promoters	0.369203	0.486685	-0.117482	1.23298e-06	0.000527925	NA	0.139592	1.39774e-07	1.4521e-06	Yes
chr21	43153617	43153963	347	*	cpgislands	0.465476	0.541413	-0.075937	1.30658e-06	0.000167629	NA	0.0804623	0.00191784	0.00731911	Yes
chr4	159102636	159103983	1348	*	cpgislands	0.478823	0.565672	-0.0868491	1.37251e-06	0.00017196	RAPGEF2	0.0665421	0.0112378	0.030456	Yes
chr4	159102678	159104677	2000	+	cpgislands	0.478823	0.565672	-0.0868491	1.37251e-06	0.00017196	RAPGEF2	0.0378892	0.147843	0.226612	No
chr19	595662	595971	310	*	cpgislands	0.451274	0.538488	-0.0872141	1.50175e-06	0.000183845	NA	0.0765902	0.00320457	0.010701	Yes
chr17	20543481	20550963	7483	-	genes	0.523887	0.445435	0.0784519	1.79513e-06	5.49264e-05	NA	0.0123725	0.633998	0.718531	No
chr22	26858634	26865786	7153	+	genes	0.404634	0.51474	-0.110106	1.95575e-06	5.8818e-05	LOC110091768	0.146444	2.39744e-08	3.73601e-07	Yes
chr3	143970892	143973437	2546	*	cpgislands	0.476535	0.565061	-0.0885257	2.35793e-06	0.000262598	DIPK2A	0.0437676	0.095212	0.164858	No
chr5	92826255	92844004	17750	+	genes	0.524542	0.446042	0.0785003	2.78012e-06	7.74768e-05	NA	-0.0126408	0.626246	0.714074	No
chr17	50201133	50203132	2000	-	promoters	0.466875	0.54505	-0.0781748	2.84208e-06	0.000957289	COL1A1	0.0385488	0.138399	0.221202	No
chr5	1385864	1386747	884	*	cpgislands	0.580505	0.47944	0.101065	3.80822e-06	0.000386534	NA	-0.036679	0.167201	0.250133	No
chr8	143603913	143609773	5861	-	genes	0.468048	0.555993	-0.0879446	4.19754e-06	0.000106783	PYCR3	0.0555602	0.0328777	0.0731921	No
chr19	38417848	38418600	753	*	cpgislands	0.47235	0.54831	-0.0759601	4.66572e-06	0.000440142	RASGRP4	0.0914672	0.000426686	0.0020459	Yes
chr22	24763899	24764245	347	*	cpgislands	0.457583	0.535665	-0.078082	4.80702e-06	0.000450676	PIWIL3	0.0451703	0.0817993	0.146564	No
chr1	26692132	26694131	2000	-	genes	0.472183	0.552104	-0.0799211	4.9815e-06	0.000121638	ARID1A	0.0653819	0.0119294	0.0309834	Yes
chr17	20545371	20549952	4582	+	genes	0.522744	0.435215	0.0875284	5.38886e-06	0.000129626	NA	-0.0119096	0.647269	0.724786	No
chr3	33553136	33555135	2000	+	promoters	0.491329	0.385583	0.105746	5.4817e-06	0.00146305	NA	-0.0306323	0.246108	0.32873	No
chr1	67429916	67431915	2000	-	promoters	0.474251	0.551848	-0.077597	5.55567e-06	0.00146305	SERBP1	0.112873	1.39474e-05	8.1505e-05	Yes
chr14	99479825	99481851	2027	*	cpgislands	0.46796	0.555788	-0.0878281	6.37332e-06	0.00055574	CCNK	0.0393799	0.129793	0.211054	No
chr15	67253300	67255299	2000	+	promoters	0.472697	0.553005	-0.0803084	6.9068e-06	0.00167769	IQCH	0.124042	1.98929e-06	1.61138e-05	Yes
chr5	149960369	149961388	1020	*	cpgislands	0.477686	0.558318	-0.0806323	7.62451e-06	0.00064018	SLC26A2	0.050409	0.054021	0.104144	No
chr7	549233	551232	2000	+	promoters	0.429088	0.533894	-0.104806	7.99885e-06	0.00186448	PRKAR1B	0.19558	7.36201e-14	4.58899e-12	Yes
chr16	56617070	56617372	303	*	cpgislands	0.567153	0.476869	0.0902834	8.77921e-06	0.000725733	MT1L	-0.0349596	0.183045	0.264303	No
chr19	40798563	40799805	1243	*	cpgislands	0.48292	0.576677	-0.0937565	9.09418e-06	0.000736582	EGLN2	0.0476543	0.0697363	0.130407	No
chr11	109422794	109423692	899	*	cpgislands	0.470154	0.563653	-0.0934984	1.05478e-05	0.000813245	C11orf87	0.0606284	0.0198199	0.0494177	Yes
chr6	17281346	17293875	12530	+	genes	0.481632	0.560942	-0.0793095	1.4857e-05	0.000277623	RBM24	0.0789374	0.00243649	0.00876199	Yes
chr14	76376164	76377503	1340	*	cpgislands	0.466536	0.548267	-0.0817306	1.5053e-05	0.00104959	ESRRB	0.0812928	0.00183811	0.00718237	Yes
chr18	907181	909180	2000	-	promoters	0.559023	0.48254	0.076483	2.01562e-05	0.00309985	ADCYAP1	0.00852965	0.743956	0.813566	No
chr20	51767137	51768833	1697	*	cpgislands	0.477542	0.560901	-0.0833589	2.19829e-05	0.00135257	ATP9A	0.0676718	0.00962959	0.0268766	Yes
chr19	4217422	4218071	650	*	cpgislands	0.525777	0.440923	0.084854	2.50033e-05	0.00147962	ANKRD24	0.00204208	0.937553	0.95284	No
chr11	63813050	63814268	1219	*	cpgislands	0.477348	0.557067	-0.0797186	2.54284e-05	0.00149699	SPINDOC	0.032852	0.207426	0.291645	No
chr1	244968205	244970204	2000	+	promoters	0.48473	0.560868	-0.0761388	2.77441e-05	0.00370831	EFCAB2	0.0714794	0.00614707	0.0185403	Yes
chr2	105329778	105330316	539	*	cpgislands	0.55681	0.479339	0.0774714	2.91444e-05	0.00166331	TGFBRAP1	-0.00339571	0.896851	0.931728	No
chr19	53467549	53468178	630	*	cpgislands	0.477623	0.578372	-0.100749	3.27228e-05	0.0017789	ZNF813	0.0961843	0.000235281	0.00118912	Yes
chr9	62897449	62900104	2656	+	genes	0.486261	0.580695	-0.0944341	3.87651e-05	0.000575387	NA	0.101482	9.99863e-05	0.000534213	Yes
chr11	73597755	73598455	701	*	cpgislands	0.489564	0.58686	-0.0972955	4.23991e-05	0.00211304	FAM168A	0.026441	0.317066	0.411745	No
chr19	35487324	35495558	8235	-	genes	0.456396	0.532002	-0.0756066	4.28208e-05	0.000617226	KRTDAP	0.114213	1.07162e-05	6.46426e-05	Yes
chr17	31094578	31095460	883	*	cpgislands	0.465334	0.570216	-0.104883	4.29984e-05	0.00212829	NF1	0.0319821	0.220974	0.303839	No
chr21	33491338	33491961	624	*	cpgislands	0.478211	0.595008	-0.116797	4.49625e-05	0.00219296	DNAJC28	0.0521129	0.0523756	0.102023	No
chr19	37312615	37312920	306	*	cpgislands	0.50776	0.600725	-0.0929655	4.55777e-05	0.00220825	ZNF875	0.000862	0.973892	0.979128	No
chr1	58903700	58904228	529	*	cpgislands	0.486613	0.597625	-0.111012	5.07135e-05	0.00236422	NA	0.0611046	0.0216758	0.0519664	No
chr12	130904719	130905238	520	*	cpgislands	0.399877	0.484917	-0.0850395	6.21695e-05	0.00278046	NA	0.116287	9.40421e-06	6.0641e-05	Yes
chr14	52552321	52553496	1176	*	cpgislands	0.480399	0.563364	-0.0829653	6.435e-05	0.00285078	GPR137C	0.0200506	0.44066	0.549356	No
chr7	3043508	3043847	340	*	cpgislands	0.477599	0.559682	-0.0820834	7.02895e-05	0.0030302	CARD11	0.0678627	0.00937063	0.0265501	Yes
chr2	218781710	218782458	749	*	cpgislands	0.480515	0.574053	-0.0935382	7.6422e-05	0.00322521	CYP27A1	0.0348921	0.18374	0.264303	No
chr5	9546365	9546603	239	*	cpgislands	0.573824	0.497977	0.0758472	8.77268e-05	0.00363533	SEMA5A	-0.032742	0.21315	0.297456	No
chr11	23730408	23730815	408	*	cpgislands	0.458634	0.536121	-0.0774864	9.02388e-05	0.00367299	NA	0.0794453	0.00225391	0.00842964	Yes
chr9	97634515	97636051	1537	-	genes	0.423886	0.525791	-0.101905	9.36077e-05	0.0011121	TSTD2	0.166548	1.57986e-10	4.22048e-09	Yes
chr9	97635552	97637551	2000	-	genes	0.423886	0.525791	-0.101905	9.36077e-05	0.0011121	TSTD2	0.172357	3.6427e-11	1.13531e-09	Yes
chr11	68271833	68272412	580	*	cpgislands	0.576974	0.499012	0.0779616	9.78135e-05	0.00387938	NA	0.0274705	0.294599	0.387958	No
chr1	34792998	34795747	2750	+	genes	0.490842	0.569968	-0.0791263	9.83641e-05	0.00115594	GJA4	0.163977	3.06576e-10	6.36996e-09	Yes
chrX	73126037	73128080	2044	-	genes	0.427174	0.506976	-0.0798027	0.00010881	0.00124581	NAP1L6P	0.0592425	0.0237961	0.0556234	No
chr20	10172020	10174019	2000	+	promoters	0.485956	0.566951	-0.0809952	0.000110158	0.00886243	NA	0.0499522	0.0548985	0.104755	No
chr10	69123908	69124597	690	*	cpgislands	0.491034	0.567687	-0.0766522	0.000139007	0.00500212	VPS26A	0.0464229	0.0830791	0.146564	No
chr15	72781335	72783334	2000	+	promoters	0.505336	0.588359	-0.0830224	0.000141248	0.0101459	ADPGK-AS1	0.089084	0.000719337	0.00328088	Yes
chr19	29212664	29213424	761	*	cpgislands	0.479176	0.557265	-0.0780888	0.000148346	0.00527501	NA	0.143009	4.04469e-08	5.73755e-07	Yes
chr8	100145420	100145987	568	*	cpgislands	0.592182	0.505243	0.0869385	0.000151497	0.0053397	FBXO43	-0.021824	0.410472	0.522165	No
chr9	62374128	62376836	2709	-	genes	0.491082	0.581288	-0.0902058	0.000159921	0.00166356	FGF7P6	0.082566	0.00154161	0.00640624	Yes
chr6	118650500	118651540	1041	*	cpgislands	0.486734	0.570703	-0.0839688	0.000164432	0.00572894	CEP85L	0.0383043	0.146968	0.226612	No
chr6	26107637	26109636	2000	-	promoters	0.509202	0.430224	0.0789778	0.000165533	0.0113325	H1-6	-0.0359018	0.175035	0.257729	No
chr10	133657235	133660635	3401	-	genes	0.430761	0.510207	-0.0794455	0.000184135	0.00185535	NA	0.114992	1.04582e-05	6.46426e-05	Yes
chr2	150485229	150486677	1449	*	cpgislands	0.489601	0.564705	-0.075104	0.000197158	0.00657345	RND3	0.017732	0.498666	0.60948	No
chr15	90954765	90955385	621	*	cpgislands	0.486203	0.580018	-0.0938144	0.000201771	0.00664996	RCCD1	0.0519437	0.0506269	0.100507	No
chr19	46609277	46610779	1503	-	genes	0.413124	0.511163	-0.0980384	0.000201888	0.00199546	CALM3	0.146	4.29549e-08	5.73755e-07	Yes
chr4	25472517	25473815	1299	+	genes	0.456749	0.377647	0.0791025	0.000207649	0.00204033	NA	0.00497707	0.849885	0.908163	No
chr19	20774804	20776803	2000	+	promoters	0.500729	0.584861	-0.0841321	0.000217768	0.0132416	ZNF66	0.0787218	0.00271509	0.00957965	Yes
chrX	52611259	52613258	2000	-	promoters	0.527987	0.442652	0.0853347	0.000218579	0.0132416	NA	-0.0697822	0.00732599	0.0216086	Yes
chr17	35373971	35374638	668	*	promoters	0.491708	0.576442	-0.0847341	0.000236577	0.0136317	SLFN11	0.023775	0.374396	0.479535	No
chr17	35373202	35375201	2000	-	promoters	0.491708	0.576442	-0.0847341	0.000236577	0.0136317	SLFN11	0.0538594	0.039988	0.0821731	No
chrX	13734136	13736135	2000	-	promoters	0.504141	0.588989	-0.0848484	0.000258085	0.0143606	OFD1	0.055873	0.0341726	0.0751797	No
chr3	108326315	108328314	2000	-	promoters	0.479756	0.346031	0.133725	0.000287781	0.0152729	NA	-0.0430061	0.113071	0.188788	No
chr1	26233959	26234537	579	*	cpgislands	0.487951	0.58337	-0.0954193	0.000290818	0.00866887	CEP85	0.00510318	0.847475	0.908163	No
chr19	55602462	55602866	405	*	cpgislands	0.411784	0.51032	-0.0985359	0.000326208	0.00940339	FIZ1	0.111965	2.01053e-05	0.00011393	Yes
chr5	163437379	163437650	272	*	cpgislands	0.474301	0.584011	-0.10971	0.000343403	0.00972995	CCNG1	0.0680328	0.0126684	0.0320133	Yes
chr21	29018944	29019437	494	*	cpgislands	0.582454	0.484966	0.0974873	0.000368243	0.0102163	RWDD2B	-0.042513	0.106574	0.181176	No
chr7	129054460	129055303	844	*	cpgislands	0.500088	0.575523	-0.0754348	0.000369561	0.0102184	TPI1P2	0.0603519	0.0254761	0.0588152	No
chr16	56625475	56627112	1638	+	genes	0.496268	0.577421	-0.0811529	0.000371525	0.0031551	MT1E	0.124099	2.06808e-06	1.61138e-05	Yes
chr6	112070777	112087529	16753	-	genes	0.535286	0.458516	0.0767701	0.000384625	0.00324009	FAM229B	-0.00395273	0.879531	0.929222	No
chr4	41981696	41986467	4772	+	genes	0.422358	0.531197	-0.108839	0.000387561	0.00325758	DCAF4L1	0.0626162	0.0205842	0.050648	No
chr2	189783841	189784758	918	*	cpgislands	0.592566	0.503629	0.0889377	0.000401671	0.0108444	PMS1	-0.0589476	0.0266609	0.0607998	No
chr2	189783872	189785871	2000	-	cpgislands	0.592566	0.503629	0.0889377	0.000401671	0.0108444	PMS1	-0.0137958	0.595821	0.68355	No
chr10	114767766	114768715	950	*	cpgislands	0.495594	0.58128	-0.0856865	0.000415936	0.011062	LOC101927692	0.00874616	0.740918	0.813566	No
chrX	13378735	13379340	606	-	genes	0.461773	0.541825	-0.0800516	0.000417346	0.00345374	NA	0.126543	1.08073e-06	9.62362e-06	Yes
chr21	46183977	46185976	2000	-	promoters	0.466341	0.547358	-0.0810168	0.000422135	0.0194244	NA	0.154294	3.09694e-09	5.26479e-08	Yes
chr21	46183579	46185578	2000	+	promoters	0.466341	0.547358	-0.0810168	0.000422135	0.0194244	NA	0.154294	3.09694e-09	5.26479e-08	Yes
chr7	115077458	115079457	2000	+	promoters	0.468031	0.373536	0.0944958	0.000433304	0.0197583	LINC01393	-0.0805424	0.00234721	0.00860642	Yes
chr15	45585623	45587622	2000	+	promoters	0.49698	0.573228	-0.0762478	0.000465633	0.0203861	BLOC1S6	0.0262964	0.320242	0.413001	No
chr19	2739854	2740395	542	*	cpgislands	0.577785	0.502516	0.0752683	0.000475638	0.0120737	SLC39A3	-0.0340508	0.204527	0.289746	No
chr13	113883296	113884467	1172	*	cpgislands	0.418079	0.508998	-0.0909194	0.000476582	0.0120742	NA	0.0663048	0.0118254	0.0309834	Yes
chr9	122931398	122931834	437	*	cpgislands	0.589637	0.487023	0.102614	0.000501791	0.0125935	ZBTB26	-0.0547546	0.0460091	0.0925129	No
chr8	60937705	60939871	2167	-	genes	0.430366	0.507061	-0.0766944	0.000511061	0.00399624	NA	0.0601914	0.0213084	0.0517489	No
chr2	173963603	173964205	603	*	cpgislands	0.578296	0.502087	0.0762097	0.000520776	0.0129083	SP3	-0.0546749	0.0388973	0.0808199	No
chr19	47256392	47257759	1368	*	cpgislands	0.564447	0.485185	0.0792617	0.000540737	0.0132192	CCDC9	-0.00349262	0.893834	0.931728	No
chr1	112722952	112723165	214	*	cpgislands	0.567149	0.487308	0.0798408	0.00057303	0.013741	TAFA3	0.0383297	0.142047	0.223216	No
chr12	388955	390954	2000	-	promoters	0.49592	0.582092	-0.0861716	0.000573915	0.0228006	CCDC77	0.0424201	0.110804	0.18667	No
chr1	146228527	146230526	2000	-	promoters	0.498627	0.586104	-0.0874771	0.000575009	0.0228006	NBPF10	0.0465743	0.077612	0.143697	No
chr17	19602297	19604296	2000	+	promoters	0.483233	0.393584	0.0896492	0.000587825	0.0230227	NA	0.00246741	0.925178	0.945401	No
chr17	19602846	19604845	2000	-	promoters	0.483233	0.393584	0.0896492	0.000587825	0.0230227	NA	0.00246741	0.925178	0.945401	No
chr17	19603764	19605763	2000	+	promoters	0.483233	0.393584	0.0896492	0.000587825	0.0230227	NA	-0.00863795	0.74347	0.813566	No
chr12	6867229	6868229	1001	*	cpgislands	0.574586	0.494465	0.0801215	0.000615773	0.0144026	TPI1	-0.0465368	0.0817053	0.146564	No
chr8	22613908	22616657	2750	-	genes	0.514631	0.438913	0.0757182	0.000617357	0.00463991	CCAR2	4.99018e-05	0.998469	0.998469	No
chr12	21501170	21503169	2000	-	promoters	0.492438	0.576213	-0.0837755	0.000619161	0.0238637	GOLT1B	0.019462	0.457673	0.566787	No
chr11	85627423	85629422	2000	-	promoters	0.482485	0.562814	-0.0803287	0.000661021	0.0247388	TMEM126B	0.0274207	0.297569	0.389129	No
chr5	148383721	148384103	383	*	promoters	0.487517	0.564801	-0.0772839	0.000685134	0.0250475	FBXO38	0.0148657	0.585684	0.683241	No
chr5	148382435	148384434	2000	+	promoters	0.487517	0.564801	-0.0772839	0.000685134	0.0250475	FBXO38	0.0148657	0.585684	0.683241	No
chr5	148383284	148385283	2000	-	promoters	0.487517	0.564801	-0.0772839	0.000685134	0.0250475	FBXO38	0.0148657	0.585684	0.683241	No
chr12	387773	389772	2000	+	promoters	0.497757	0.580927	-0.0831704	0.000688047	0.0251177	CCDC77	0.0400555	0.131943	0.212701	No
chr15	86083345	86116717	33373	-	genes	0.531403	0.409749	0.121654	0.000718285	0.00519986	LINC01584	-0.0165969	0.547646	0.660709	No
chr11	124673489	124674150	662	*	cpgislands	0.478166	0.585489	-0.107323	0.000719466	0.0158677	SPA17	0.0382941	0.152635	0.232055	No
chr1	149813038	149813657	620	*	cpgislands	0.501368	0.58277	-0.0814018	0.000724872	0.0159462	H2BC18	0.0501219	0.0565875	0.106888	No
chr7	64768156	64769101	946	+	genes	0.374803	0.458508	-0.0837055	0.00073483	0.00528419	NA	0.0463801	0.0817405	0.146564	No
chr10	96089812	96090338	527	*	cpgislands	0.581807	0.502903	0.0789035	0.00074369	0.0162931	ENTPD1-AS1	0.0216776	0.417916	0.526072	No
chr8	67342895	67343815	921	*	cpgislands	0.495601	0.587423	-0.0918214	0.00075003	0.0162997	NA	0.0561519	0.0357644	0.0768729	No
chr9	98255222	98257221	2000	-	promoters	0.497868	0.574031	-0.0761624	0.000791665	0.0271117	TBC1D2	0.0123868	0.639463	0.720359	No
chr7	151057836	151058339	504	*	cpgislands	0.567079	0.476424	0.0906549	0.000832561	0.017522	SLC4A2	-0.0344425	0.203241	0.289746	No
chr5	134411676	134412108	433	*	cpgislands	0.492065	0.569542	-0.0774766	0.000849644	0.0176728	CDKN2AIPNL	0.0423184	0.120328	0.197379	No
chr12	127166071	127166127	57	-	genes	0.563624	0.487345	0.076279	0.000894081	0.00612647	NA	-0.0808402	0.0018436	0.00718237	Yes
chr6	138402031	138404030	2000	+	promoters	0.496669	0.576765	-0.0800959	0.000934303	0.0295548	HEBP2	0.164566	3.05201e-10	6.36996e-09	Yes
chr2	130270596	130272272	1677	+	genes	0.502783	0.422086	0.0806966	0.000952813	0.00640893	NA	-0.0141122	0.588651	0.683241	No
chr4	105171354	105178063	6710	-	genes	0.443804	0.526698	-0.0828941	0.00102855	0.00681299	TET2-AS1	0.135626	1.86826e-07	1.74682e-06	Yes
chr5	74685143	74685696	554	*	cpgislands	0.475965	0.571544	-0.095579	0.0010918	0.0210448	HEXB	0.0319779	0.240862	0.324037	No
chr3	99876126	99876457	332	*	cpgislands	0.49054	0.572425	-0.0818854	0.00112833	0.0214428	FILIP1L	0.0710663	0.00774503	0.0222819	Yes
chr3	49006700	49007793	1094	*	cpgislands	0.577141	0.48584	0.0913009	0.00114913	0.0216044	WDR6	-0.0174179	0.518467	0.629567	No
chr1	107964630	107965419	790	*	cpgislands	0.489929	0.568181	-0.0782517	0.00115967	0.0217517	VAV3	0.0428125	0.104673	0.179576	No
chr2	137713832	137715831	2000	+	promoters	0.392546	0.484414	-0.091868	0.0011757	0.0338662	NA	0.0676105	0.01246	0.0319182	Yes
chr19	15107439	15107806	368	*	cpgislands	0.576571	0.494318	0.082253	0.00117746	0.0219642	SYDE1	-0.0325117	0.217754	0.30163	No
chr2	6325147	6327146	2000	-	promoters	0.442372	0.526137	-0.0837651	0.00118842	0.0339614	NA	0.0416221	0.140815	0.223156	No
chr5	79527802	79529801	2000	+	promoters	0.398781	0.476155	-0.0773732	0.00121957	0.0343536	NA	0.122429	5.43637e-06	3.63141e-05	Yes
chr3	23201520	23203519	2000	+	promoters	0.492581	0.571612	-0.0790308	0.00125001	0.034739	UBE2E2	0.0662965	0.0116008	0.0309834	Yes
chr9	42566679	42569353	2675	-	genes	0.490559	0.566048	-0.0754892	0.00136252	0.00843929	NA	0.0856381	0.00101051	0.00439453	Yes
chr3	142962296	142964426	2131	*	cpgislands	0.569734	0.489932	0.079802	0.00155089	0.026403	PAQR9-AS1	-0.0312268	0.23318	0.315976	No
chr15	90352241	90352758	518	*	cpgislands	0.490557	0.57886	-0.0883027	0.00158062	0.0267954	ZNF774	0.0377597	0.156791	0.236452	No
chr7	77120934	77122933	2000	+	promoters	0.556537	0.480951	0.0755855	0.00159481	0.0393301	CCDC146	-0.00618244	0.821143	0.887594	No
chr7	77121617	77123616	2000	-	promoters	0.556537	0.480951	0.0755855	0.00159481	0.0393301	CCDC146	-0.00618244	0.821143	0.887594	No
chr19	53365558	53366232	675	*	cpgislands	0.485701	0.56622	-0.0805192	0.00160111	0.02698	ZNF525	0.0387314	0.144455	0.225108	No
chr1	8878835	8879894	1060	+	genes	0.498638	0.576939	-0.0783016	0.00161596	0.00961709	ENO1	0.0745916	0.00445401	0.014117	Yes
chr7	107169017	107169884	868	*	promoters	0.4969	0.578522	-0.0816224	0.00167539	0.040574	HBP1	0.0318004	0.226009	0.308495	No
chr7	107167461	107169460	2000	+	promoters	0.4969	0.578522	-0.0816224	0.00167539	0.040574	HBP1	0.036325	0.171139	0.253992	No
chr4	10018858	10019402	545	*	cpgislands	0.578832	0.501122	0.0777107	0.00167633	0.0279286	SLC2A9	0.00258722	0.922684	0.945401	No
chr5	17239111	17241110	2000	+	promoters	0.49496	0.405084	0.089876	0.0017036	0.0411044	NA	0.0415132	0.118788	0.196579	No
chr17	48046865	48048864	2000	+	promoters	0.48215	0.579988	-0.0978378	0.00184742	0.0432525	NFE2L1	0.0217693	0.41917	0.526072	No
chr16	81030770	81031485	716	+	genes	0.44789	0.359077	0.0888128	0.00188468	0.0107872	ATMIN	-0.0754876	0.00467576	0.0145728	Yes
chr3	53255518	53256020	503	*	cpgislands	0.595551	0.50807	0.0874808	0.00190154	0.0305867	TKT	-0.0720421	0.00739546	0.0216086	Yes
chr1	25875232	25876025	794	*	cpgislands	0.495467	0.576544	-0.0810764	0.00190503	0.0306123	NA	0.0454931	0.0856349	0.149661	No
chr2	152333737	152335736	2000	+	promoters	0.492038	0.577751	-0.0857128	0.00200872	0.0453885	FMNL2	0.00351572	0.894046	0.931728	No
chr1	154325563	154326068	506	*	cpgislands	0.491339	0.571511	-0.0801716	0.00206504	0.0323307	ATP8B2	0.0142061	0.589871	0.683241	No
chr3	169769649	169772043	2395	+	genes	0.564939	0.468623	0.0963161	0.00227505	0.0123613	MYNN	-0.0696992	0.0101689	0.0279645	Yes
chr6	29751708	29753707	2000	-	promoters	0.490595	0.569786	-0.0791916	0.00228053	0.0498756	NA	0.0732617	0.00599918	0.0183909	Yes
chr10	122980277	122980776	500	*	cpgislands	0.496862	0.584443	-0.0875819	0.00249555	0.0363828	PSTK	0.0521834	0.0510596	0.100507	No
chr4	121823403	121824112	710	*	cpgislands	0.506893	0.584675	-0.0777825	0.00263088	0.0377721	CCNA2	0.0772329	0.00410076	0.0132214	Yes
chr12	114400508	114401084	577	*	cpgislands	0.496222	0.571409	-0.0751868	0.00266033	0.0380246	TBX5	0.0185537	0.479214	0.589559	No
chr14	89628921	89642671	13751	-	genes	0.390727	0.481232	-0.0905044	0.00287105	0.0147013	NA	0.0538041	0.0424702	0.0863254	No
chr11	20043846	20049303	5458	-	genes	0.530331	0.43709	0.0932413	0.00324532	0.0160983	NAV2	-0.0142908	0.591899	0.683241	No
chr9	67901099	67920634	19536	+	genes	0.437502	0.514712	-0.0772101	0.00325833	0.0161544	ANKRD20A1	0.0864122	0.000861702	0.00383662	Yes
chr4	57163676	57164360	685	*	cpgislands	0.510334	0.590619	-0.0802851	0.00326988	0.0435447	IGFBP7-AS1	0.0361829	0.178269	0.26044	No
chr14	23555988	23560271	4284	+	genes	0.479238	0.573016	-0.0937777	0.00354765	0.0172582	THTPA	0.0566481	0.0369131	0.0784403	No
chr19	17932672	17933334	663	*	cpgislands	0.566338	0.491255	0.0750822	0.00401303	0.049732	CCDC124	-0.0591832	0.0297746	0.0670826	No
chr20	6446723	6528459	81737	+	genes	0.446048	0.522736	-0.0766879	0.00440623	0.0202709	CASC20	0.0833809	0.0013324	0.00566272	Yes
chr7	116209234	116211511	2278	-	genes	0.482344	0.577163	-0.094819	0.00534022	0.0233452	TES	-0.010643	0.693104	0.771491	No
chr19	49808933	49809738	806	+	genes	0.491463	0.569684	-0.078221	0.0067667	0.028004	FUZ	0.0285459	0.280244	0.371671	No
chr4	1391552	1395989	4438	+	genes	0.508758	0.421473	0.0872854	0.00717294	0.029226	NA	0.0160401	0.555666	0.666086	No
chr11	72354516	72363555	9040	+	genes	0.465164	0.374813	0.0903507	0.00862712	0.0335745	CLPB	0.00423288	0.875274	0.929222	No
