# Supplementary material for: Buffy coat signatures of breast cancer risk in a prospective cohort study
Source: Clin Epigenetics. 2023 Jun 12;15:102. doi: 10.1186/s13148-023-01509-6 (PMC10262593; doi:10.1186/s13148-023-01509-6)
Supplement: Supplementary file 4 — Additional file 4. Supplementary Table 4. List of significantly differentially methylated regions (FDR < 0.05, group mean difference > 0.075) between cases and matched controls in prospectively-collected buffy-coat samples, limited to samples collected from women diagnosed after the age of 50. [file 13148_2023_1509_MOESM4_ESM.xlsx]

## Sheet: Supplementary Table 4
Supplementary Table 4. List of significantly differentially methylated regions (FDR < 0.05, group mean difference > 0.075) between cases and matched controls in prospectively-collected buffy-coat samples, limited to samples collected from women diagnosed after the age of 50.
Chromosome	Start	End	Strand	Category	Cases group mean	Control group mean	Mean beta value difference (case-control)	p-value (unadjusted)	FDR-adjusted p-value	ID	Annotation symbol
chr7	151057836	151058339	*	cpgislands	0.565754	0.48738	0.0783745	0.00168113	0.047051	10259	SLC4A2
chr8	47188541	47189291	*	cpgislands	0.486974	0.563214	-0.0762395	0.000429631	0.0200874	10882	LOC100287846
chr8	67342895	67343815	*	cpgislands	0.486911	0.599509	-0.112597	0.000524046	0.0233448	10990
chr8	141217839	141219061	*	cpgislands	0.456277	0.54712	-0.0908426	3.3585e-10	1.79534e-06	11270	SLC45A4
chr1	58903700	58904228	*	cpgislands	0.478471	0.59845	-0.119979	0.00015748	0.0112745	1185	LINC02777
chr9	68306359	68306561	*	cpgislands	0.46033	0.538438	-0.0781077	1.81802e-09	7.2889e-06	11852	LOC101929800
chr1	65792758	65793235	*	cpgislands	0.505942	0.586111	-0.0801694	0.000376109	0.0187044	1220	PDE4B
chr9	133331839	133332337	*	cpgislands	0.389366	0.524766	-0.1354	1.53841e-05	0.00259701	12444	SURF6
chr10	79347327	79348191	*	cpgislands	0.486203	0.572314	-0.0861103	0.000750541	0.0286582	13279	PPIF
chr10	96089812	96090338	*	cpgislands	0.600728	0.501992	0.0987364	9.32275e-05	0.00859247	13384	ENTPD1-AS1
chr1	107964630	107965419	*	cpgislands	0.484003	0.560507	-0.0765034	0.000956966	0.0335085	1381	VAV3
chr1	112722952	112723165	*	cpgislands	0.57519	0.489923	0.0852672	0.000817926	0.0301542	1451	TAFA3
chr11	63813050	63814268	*	cpgislands	0.476883	0.559672	-0.0827894	0.000174989	0.0122013	14564	SPINDOC
chr11	73597755	73598455	*	cpgislands	0.480609	0.592166	-0.111557	0.000269103	0.0153893	14885	FAM168A
chr11	109422794	109423692	*	cpgislands	0.47995	0.564067	-0.0841167	0.000116334	0.00961672	15056	C11orf87
chr11	124673489	124674150	*	cpgislands	0.469228	0.587098	-0.11787	0.000665564	0.0271594	15185	SPA17
chr11	124758472	124759694	*	cpgislands	0.558226	0.478652	0.0795743	0.000287416	0.0160045	15190	ESAM-AS1
chr12	46383145	46384073	*	cpgislands	0.556172	0.480431	0.0757417	0.0011294	0.0367388	15561	SLC38A4-AS1
chr14	76376164	76377503	*	cpgislands	0.462431	0.547331	-0.0849001	5.69974e-05	0.00613468	17532	ESRRB
chr14	99479825	99481851	*	cpgislands	0.464786	0.549276	-0.0844899	0.000123186	0.00982849	17663	CCNK
chr15	90954765	90955385	*	cpgislands	0.486856	0.595442	-0.108586	0.00035529	0.0180379	18595	RCCD1
chr1	159900112	159900353	*	cpgislands	0.468439	0.549909	-0.0814701	0.000749926	0.0286582	1875
chr16	817033	817833	*	cpgislands	0.435096	0.561525	-0.126429	1.58887e-14	2.54807e-10	18785
chr1	160070057	160070878	*	cpgislands	0.578195	0.472914	0.105282	7.9785e-05	0.00775461	1880	KCNJ10
chr16	56617070	56617372	*	cpgislands	0.567646	0.472836	0.0948108	7.22835e-05	0.00724507	19619	MT1L
chr17	31094578	31095460	*	cpgislands	0.464251	0.566182	-0.101931	0.000393399	0.0189457	20734	NF1
chr17	75764614	75765221	*	cpgislands	0.505569	0.5812	-0.075631	0.00177613	0.0489751	21453	GALK1
chr1	205812743	205813882	*	cpgislands	0.482649	0.559905	-0.0772557	0.000233753	0.0144624	2149	LOC284581
chr18	3879203	3880087	*	cpgislands	0.42496	0.545724	-0.120764	9.71766e-06	0.00192398	21866	DLGAP1
chr19	595662	595971	*	cpgislands	0.451597	0.539631	-0.0880348	0.000314382	0.0168327	22396
chr19	2643290	2643635	*	cpgislands	0.5278	0.431802	0.0959975	4.07315e-07	0.00023329	22721
chr19	14057331	14057700	*	cpgislands	0.469342	0.545407	-0.0760653	1.43754e-06	0.000512307	23374	PALM3
chr19	37312615	37312920	*	cpgislands	0.507004	0.601155	-0.0941505	0.000340707	0.0176133	23886	ZNF875
chr19	38417848	38418600	*	cpgislands	0.467019	0.550224	-0.0832052	2.40524e-06	0.000727789	23923	RASGRP4
chr1	229558026	229559327	*	cpgislands	0.492065	0.567426	-0.0753618	6.15721e-05	0.00649626	2400	ABCB10
chr19	40798563	40799805	*	cpgislands	0.484803	0.578702	-0.0938992	0.000225475	0.014236	24045	EGLN2
chr19	47256392	47257759	*	cpgislands	0.574317	0.487824	0.0864922	0.00010251	0.00898332	24293	CCDC9
chr1	236686173	236687023	*	cpgislands	0.473131	0.550665	-0.0775347	0.000164938	0.0116454	2453	ACTN2
chr19	53365558	53366232	*	cpgislands	0.473533	0.562359	-0.0888261	0.000940967	0.0333119	24597	ZNF525
chr19	53467549	53468178	*	cpgislands	0.470136	0.579812	-0.109676	0.000341569	0.0176133	24601	ZNF813
chr19	55602462	55602866	*	cpgislands	0.40872	0.508719	-0.0999983	0.000922219	0.0328658	24703	FIZ1
chr20	26009756	26010105	*	cpgislands	0.455112	0.544911	-0.0897998	1.55702e-05	0.00260103	25061
chr20	43507154	43508422	*	cpgislands	0.469085	0.55147	-0.0823848	2.75285e-05	0.00364187	25263	L3MBTL1
chr21	33491338	33491961	*	cpgislands	0.479697	0.607532	-0.127835	0.000131938	0.0100279	25840	DNAJC28
chr21	43153617	43153963	*	cpgislands	0.463844	0.542369	-0.0785244	2.77052e-05	0.00364187	25949	LOC101928369
chr22	29883243	29883869	*	cpgislands	0.468736	0.567439	-0.0987026	2.19537e-05	0.00316863	26409	MTMR3
chrX	13378770	13379375	*	cpgislands	0.464432	0.545112	-0.0806803	0.000125505	0.00993844	27009
chrX	48071269	48071776	*	cpgislands	0.462424	0.542248	-0.0798247	2.50393e-07	0.000174589	27177	ZNF630
chrX	107716149	107716684	*	cpgislands	0.452355	0.549464	-0.0971094	3.23335e-11	2.59266e-07	27444	TSC22D3
chr2	161308165	161308737	*	cpgislands	0.455623	0.577803	-0.12218	1.60283e-06	0.000533639	3597	PSMD14
chr2	218781710	218782458	*	cpgislands	0.479832	0.562523	-0.082691	0.00126815	0.039265	3889	CYP27A1
chr3	51995742	51996042	*	cpgislands	0.57696	0.495148	0.0818127	0.000961152	0.0335817	4621	RPL29
chr1	15944097	15945087	*	cpgislands	0.528849	0.445086	0.0837638	9.93653e-06	0.00194332	499	ZBTB17
chr3	142962296	142964426	*	cpgislands	0.56826	0.486849	0.081411	0.000367033	0.0185098	5071	PAQR9-AS1
chr3	143970892	143973437	*	cpgislands	0.477726	0.572876	-0.0951506	1.6305e-06	0.000533639	5074	DIPK2A
chr4	10018858	10019402	*	cpgislands	0.584243	0.502146	0.0820968	0.00110934	0.0363812	5704	SLC2A9
chr4	38867544	38868159	*	cpgislands	0.476063	0.552246	-0.0761833	0.000837163	0.0307222	5782	FAM114A1
chr4	159102636	159103983	*	cpgislands	0.476752	0.563948	-0.087196	7.79606e-05	0.00763592	6263	RAPGEF2
chr5	1385864	1386747	*	cpgislands	0.593863	0.473121	0.120742	5.16675e-06	0.00134522	6520
chr1	26787628	26788201	*	cpgislands	0.486036	0.569237	-0.0832009	0.000429199	0.0200874	716	PIGV
chr5	148383721	148384103	*	cpgislands	0.484091	0.586161	-0.10207	0.000693403	0.0275772	7294	FBXO38
chr5	149960369	149961388	*	cpgislands	0.476326	0.557761	-0.0814352	1.43062e-05	0.00248218	7304	SLC26A2
chr5	163437379	163437650	*	cpgislands	0.462931	0.59992	-0.136989	1.23163e-05	0.00224451	7383	CCNG1
chr6	118650500	118651540	*	cpgislands	0.48778	0.569915	-0.0821353	0.000510738	0.0229431	8523	CEP85L
chr6	159726698	159728033	*	cpgislands	0.485722	0.565035	-0.0793124	1.28789e-05	0.00229487	8722	WTAP
chr7	44962513	44963246	*	cpgislands	0.453687	0.540608	-0.0869215	0.000136628	0.0101444	9506
chr12	21501170	21503169	-	promoters	0.491907	0.576002	-0.0840947	0.000541171	0.0409548	ENSG00000004700	GOLT1B
chr19	56375846	56393545	-	genes	0.462845	0.540936	-0.0780916	1.02499e-05	0.000330264	ENSG00000018869
chr8	48710789	48735311	-	genes	0.518865	0.442513	0.0763521	0.000661429	0.00655066	ENSG00000034239	CLXN
chr17	7217125	7225273	+	genes	0.465405	0.54506	-0.0796555	1.47214e-07	1.53194e-05	ENSG00000072778	ACADVL
chr1	8878750	8880749	-	promoters	0.474269	0.566238	-0.0919688	5.46031e-05	0.0136573	ENSG00000074800	ENO1-AS1
chr6	112070777	112087529	-	genes	0.536089	0.447999	0.0880905	0.0047454	0.0264292	ENSG00000074935	FAM229B
chr20	25246569	25248568	+	promoters	0.57259	0.48978	0.08281	0.000808679	0.0490177	ENSG00000100994	PYGB
chr15	67253300	67255299	+	promoters	0.475144	0.552802	-0.0776588	1.65018e-06	0.00166748	ENSG00000103599	IQCH
chr8	143603913	143609773	-	genes	0.467666	0.547229	-0.0795627	0.00146684	0.0115549	ENSG00000104524	PYCR3
chr17	50201133	50203132	-	promoters	0.458874	0.543274	-0.0843992	6.92144e-05	0.0157522	ENSG00000108821	COL1A1
chr1	160342901	160344900	-	promoters	0.479628	0.573063	-0.0934355	0.000720878	0.0471954	ENSG00000122218	NCSTN
chr2	189783872	189785871	-	promoters	0.549898	0.468692	0.0812062	2.67609e-05	0.00889519	ENSG00000128699	PMS1
chr5	40841184	40860175	+	genes	0.460763	0.385038	0.0757246	0.0112292	0.0488805	ENSG00000132357	CARD6
chr15	88546176	88548175	-	promoters	0.474015	0.554437	-0.0804223	0.000229792	0.0264868	ENSG00000140543	DET1
chr1	67429916	67431915	-	promoters	0.477673	0.553841	-0.0761686	4.20243e-05	0.0116661	ENSG00000142864	SERBP1
chr2	231959745	231961744	+	promoters	0.484206	0.561198	-0.0769924	9.74081e-06	0.00528092	ENSG00000144535	DIS3L2
chr11	106075501	106098710	+	genes	0.469462	0.560525	-0.0910634	0.000233269	0.00313951	ENSG00000149313	AASDHPPT
chr11	112073775	112075774	-	promoters	0.4942	0.575709	-0.0815094	0.000475129	0.0385939	ENSG00000150773	NKAPD1
chr1	161120974	161132688	-	genes	0.497854	0.590794	-0.0929401	0.00194291	0.0141236	ENSG00000158796	NIT1
chr7	151076593	151080866	-	genes	0.453206	0.551437	-0.0982308	1.58215e-11	2.84006e-08	ENSG00000164896
chr9	15510520	15512519	-	promoters	0.477708	0.576505	-0.0987979	0.000529272	0.0406397	ENSG00000164985	PSIP1
chr9	33473431	33475430	-	promoters	0.49513	0.577707	-0.0825768	0.00010219	0.0183121	ENSG00000165271	NOL6
chr15	90953370	90955369	+	promoters	0.499441	0.599828	-0.100388	0.000259451	0.028064	ENSG00000166965	RCCD1
chr9	127714566	127716565	+	promoters	0.471987	0.550352	-0.0783646	5.32619e-07	0.000897002	ENSG00000167094	TTC16
chr9	62897449	62900104	+	genes	0.488758	0.575137	-0.0863789	0.00319517	0.0198892	ENSG00000170161
chr17	35373202	35375201	-	promoters	0.491804	0.579762	-0.087958	0.000114673	0.0191845	ENSG00000172716	SLFN11
chr7	29563811	29567295	+	genes	0.4721	0.548309	-0.0762084	4.95247e-06	0.000198026	ENSG00000176532	PRR15
chr4	41981696	41986467	+	genes	0.428998	0.53005	-0.101052	0.000854036	0.00786935	ENSG00000182308	DCAF4L1
chr7	72877865	72879864	+	promoters	0.477388	0.593315	-0.115927	0.000138258	0.0206668	ENSG00000196313	POM121
chr9	135477579	135479578	+	promoters	0.462383	0.538212	-0.0758289	1.70465e-05	0.00694561	ENSG00000196422	PPP1R26
chrX	13378735	13379340	-	genes	0.460049	0.542082	-0.082033	0.000631264	0.00634601	ENSG00000197582
chr19	34732655	34734654	+	promoters	0.488667	0.565931	-0.0772636	0.000220862	0.0259882	ENSG00000197841	ZNF181
chr9	62374128	62376836	-	genes	0.489276	0.576164	-0.0868882	0.00252217	0.0168667	ENSG00000204802	FGF7P6
chrY	6406244	6424145	-	genes	0.487263	0.580196	-0.0929326	0.00167043	0.0127191	ENSG00000212856	TTTY1B
chr1	146228501	146230500	-	promoters	0.492028	0.577233	-0.0852051	0.00053864	0.0409548	ENSG00000213240	NBPF10
chr8	7285892	7287891	+	promoters	0.487459	0.403949	0.0835101	0.000339814	0.0325166	ENSG00000215373
chr6	112366945	112368944	-	promoters	0.454949	0.541043	-0.0860935	6.59173e-06	0.00406147	ENSG00000217770
chr22	26858634	26865786	+	genes	0.398454	0.510262	-0.111808	7.76985e-05	0.00142544	ENSG00000223704	LOC110091768
chr9	129282458	129285728	+	genes	0.454802	0.543476	-0.088673	8.16466e-08	1.05549e-05	ENSG00000224307	LOC107987133
chr7	115077458	115079457	+	promoters	0.475631	0.367321	0.10831	0.000193481	0.0245346	ENSG00000225535	LINC01393
chr10	96089739	96091738	-	promoters	0.602027	0.511442	0.090585	0.000293141	0.0302368	ENSG00000226688	ENTPD1-AS1
chr1	114837227	114851453	+	genes	0.437952	0.529796	-0.0918445	0.000829785	0.00774021	ENSG00000227970	SYCP1
chr2	27070472	27071773	-	genes	0.480749	0.565649	-0.0849007	0.00643788	0.0327899	ENSG00000228474	OST4
chr6	106695535	106699994	+	genes	0.394737	0.473177	-0.0784396	0.00769971	0.037217	ENSG00000229654	LOC105377927
chr10	133657235	133660635	-	genes	0.430977	0.510675	-0.0796976	0.000266443	0.00343778	ENSG00000230468
chr20	10172020	10174019	+	promoters	0.483731	0.565673	-0.081942	0.000464165	0.0380767	ENSG00000230506	SNAP25
chr1	8878835	8879894	+	genes	0.496142	0.596829	-0.100688	0.000249787	0.0032939	ENSG00000230679	ENO1
chr2	45168583	45169414	+	genes	0.496283	0.586742	-0.0904589	0.0107992	0.0476369	ENSG00000231054	LOC105374576
chr9	97635552	97637551	-	promoters	0.422285	0.530951	-0.108666	0.000110906	0.0189231	ENSG00000231521	TSTD2
chr9	97634515	97636051	-	genes	0.425232	0.515215	-0.0899836	0.00148813	0.0116873	ENSG00000231521	TSTD2
chr11	1991096	1993469	+	genes	0.448845	0.530381	-0.0815353	0.000288416	0.00363635	ENSG00000232987
chr8	48912416	48914415	+	promoters	0.39498	0.519757	-0.124777	4.74718e-08	0.000171319	ENSG00000233109
chr17	20543481	20550963	-	genes	0.534419	0.448792	0.0856271	1.70684e-05	0.00048393	ENSG00000235203
chr2	130270596	130272272	+	genes	0.50373	0.422983	0.0807471	0.00709601	0.0351145	ENSG00000237722
chr12	127166071	127166127	-	genes	0.563875	0.477344	0.0865308	2.20524e-05	0.000578417	ENSG00000239776	LOC105370062
chr3	108326315	108328314	-	promoters	0.499852	0.346009	0.153843	9.06559e-05	0.0180327	ENSG00000243188
chr5	92826255	92844004	+	genes	0.529879	0.449423	0.0804557	4.7849e-06	0.000192206	ENSG00000248588
chr4	25472517	25473815	+	genes	0.455297	0.379382	0.0759151	0.00178302	0.0133083	ENSG00000249320
chr19	58450104	58452103	+	promoters	0.503705	0.583718	-0.0800136	0.000251873	0.0277853	ENSG00000249471	ZNF324B
chr7	549233	551232	+	promoters	0.421832	0.540438	-0.118606	2.13214e-06	0.00182032	ENSG00000252986	PRKAR1B
chr8	19678572	19688934	+	genes	0.444032	0.558572	-0.114539	6.89286e-08	9.3382e-06	ENSG00000253270	CSGALNACT1
chr11	67735608	67736559	-	genes	0.491843	0.405721	0.0861216	0.00151168	0.0118206	ENSG00000254447	LOC105369358
chr11	10302657	10303704	-	genes	0.495942	0.576304	-0.0803627	0.00633191	0.0324325	ENSG00000254554	ADM
chr14	104681146	104684932	+	genes	0.517854	0.442582	0.075272	0.00472084	0.0263575	ENSG00000256050
chr12	6963246	6964447	+	genes	0.433643	0.527027	-0.093384	1.66638e-05	0.000474332	ENSG00000257084	MIR200C
chr14	45377268	45389286	+	genes	0.506991	0.426981	0.0800101	0.000623802	0.00628419	ENSG00000257900	LOC105370475
chr14	76690243	76692242	-	promoters	0.475008	0.395705	0.0793026	0.000762595	0.0476849	ENSG00000258566
chr15	78250502	78264156	-	genes	0.51008	0.42762	0.0824603	6.15284e-05	0.00121789	ENSG00000259708	DNAJA4
chr15	86083345	86116717	-	genes	0.527524	0.415227	0.112297	0.00102651	0.00896409	ENSG00000260477	LINC01584
chr15	72781335	72783334	+	promoters	0.508832	0.596797	-0.0879652	0.000734379	0.0472058	ENSG00000260898	ADPGK-AS1
chr16	81030770	81031485	+	genes	0.448237	0.35371	0.0945269	0.00426094	0.0245051	ENSG00000261061	ATMIN
chr17	38903704	38904600	-	genes	0.484763	0.409389	0.0753734	0.0106549	0.0471597	ENSG00000263466
chr1	146228527	146230526	-	promoters	0.489604	0.586114	-0.0965096	0.000122679	0.0197556	ENSG00000264343	NBPF10
chr17	16666107	16667118	-	genes	0.461555	0.537447	-0.0758919	8.23118e-11	7.62606e-08	ENSG00000264359
chr17	28317284	28319283	-	promoters	0.479294	0.554906	-0.0756124	2.67586e-05	0.00889519	ENSG00000265480	TMEM97
chr18	49488453	49492565	-	genes	0.458337	0.541438	-0.0831006	2.22303e-08	4.2171e-06	ENSG00000265681	RPL17-C18orf32
chr17	20545371	20549952	+	genes	0.533538	0.437867	0.0956715	0.000198399	0.00280957	ENSG00000267075
chr19	13153071	13154193	-	genes	0.494262	0.574176	-0.0799142	0.000798977	0.00753858	ENSG00000267598
chr4	152534764	152536763	+	promoters	0.479007	0.56261	-0.0836032	8.75469e-05	0.0180327	ENSG00000268471	MIR4453HG
chr19	21062424	21064423	+	promoters	0.375052	0.490055	-0.115002	0.000330542	0.0325166	ENSG00000268598
chr3	169769649	169772043	+	genes	0.566141	0.470455	0.0956854	0.00290041	0.0186109	ENSG00000269889	ACTRT3
chr9	67901099	67920634	+	genes	0.437878	0.5196	-0.0817219	0.00449788	0.025485	ENSG00000274869	ANKRD20A1
chr20	25843997	25845996	+	promoters	0.439405	0.524189	-0.0847836	0.000636262	0.0447773	ENSG00000274973
chr7	64768156	64769101	+	genes	0.365483	0.451073	-0.0855891	0.00193031	0.0140624	ENSG00000277206
chr7	116209234	116211511	-	genes	0.491384	0.58472	-0.0933366	0.00515888	0.0280728	ENSG00000279086	TES
chr16	2592514	2594563	+	genes	0.44794	0.549089	-0.101149	5.4635e-09	1.58058e-06	ENSG00000279162
chr15	30344307	30348236	-	genes	0.481259	0.406035	0.0752235	0.00270499	0.0176676	ENSG00000279417
chr15	24848357	24852253	+	genes	0.411764	0.492882	-0.0811178	0.00601722	0.0313308	ENSG00000280118	SNRPN
