# Supplementary material for: Buffy coat signatures of breast cancer risk in a prospective cohort study
Source: Clin Epigenetics. 2023 Jun 12;15:102. doi: 10.1186/s13148-023-01509-6 (PMC10262593; doi:10.1186/s13148-023-01509-6)
Supplement: Supplementary file 5 — Additional file 5. Supplementary Table 5. Top GO Biological Processes, GO Cellular Components, GO Molecular Functions, Reactome, and KEGG Pathways enriched from significantly differentially methylated regions (FDR < 0.05, group mean difference > 0.075) identified when comparing between cases and matched controls in prospectively-collected buffy-coat samples. [file 13148_2023_1509_MOESM5_ESM.xlsx]

## Sheet: Supplementary Table 5
Supplementary Table 5. Top GO Biological Processes, GO Cellular Components, GO Molecular Functions, Reactome, and KEGG Pathways enriched from significantly differentially methylated regions (FDR < 0.05, group mean difference > 0.075) identified when comparing between cases and matched controls in prospectively-collected buffy-coat samples.
Term	P-value	Adjusted P-value	Odds Ratio	Combined Score (EnrichR)	Genes
GO Biological Process 2021
cellular response to cGMP (GO:0071321)	0.00133174	0.508734	56.7902	376.024	RAPGEF2;HCN2
response to cGMP (GO:0070305)	0.00133174	0.508734	56.7902	376.024	RAPGEF2;HCN2
aldehyde biosynthetic process (GO:0046184)	0.0027537	0.508734	34.0707	200.84	TPI1;TKT
glyceraldehyde-3-phosphate metabolic process (GO:0019682)	0.0027537	0.508734	34.0707	200.84	TPI1;TKT
glycolytic process through glucose-6-phosphate (GO:0061620)	0.00300676	0.508734	11.6553	67.6808	TPI1;ADPGK;ENO1
peptidyl-proline hydroxylation to 4-hydroxy-L-proline (GO:0018401)	0.00364335	0.508734	28.3908	159.41	EGLN2;P4HTM
peptidyl-proline hydroxylation (GO:0019511)	0.00699291	0.508734	18.9243	93.9188	EGLN2;P4HTM
regulation of cell communication by electrical coupling involved in cardiac conduction (GO:1901844)	0.00832715	0.508734	17.031	81.5486	CALM3;TBX5
regulation of protein kinase activity (GO:0045859)	0.00952137	0.508734	4.08838	19.0282	ADCYAP1;PDPK1;NF1;RAPGEF2;CEP85
regulation of cAMP-dependent protein kinase activity (GO:2000479)	0.0113062	0.508734	14.1911	63.6102	PRKAR1B;RAPGEF2
GO Cellular Component 2021
cyclin-dependent protein kinase holoenzyme complex (GO:0000307)	0.00508461	0.58473	9.49447	50.1454	CCNA2;CCNK;CCNG1
chromosome (GO:0005694)	0.0401922	0.641946	2.7625	8.8789	L3MBTL1;UVSSA;ESRRB;RECQL;SURF6
cyclin A2-CDK2 complex (GO:0097124)	0.0571524	0.641946	21.2039	60.6862	CCNA2
microtubule (GO:0005874)	0.0630906	0.641946	2.41643	6.67703	MTA1;CDK5;CALM3;TUBE1;CLASP2
cortical granule (GO:0060473)	0.0681864	0.641946	16.9622	45.5522	HEXB
cyclin/CDK positive transcription elongation factor complex (GO:0008024)	0.0681864	0.641946	16.9622	45.5522	CCNK
serine/threonine protein kinase complex (GO:1902554)	0.0694882	0.641946	4.85985	12.9593	CCNA2;CCNG1
neuromuscular junction (GO:0031594)	0.0728005	0.641946	4.72462	12.3786	DLG2;CDK5
AP-1 adaptor complex (GO:0030121)	0.0790919	0.641946	14.1345	35.8612	AP1G2
kinetochore microtubule (GO:0005828)	0.0790919	0.641946	14.1345	35.8612	CLASP2
GO Molecular Function 2021
carbohydrate:proton symporter activity (GO:0005351)	0.0027537	0.20835	34.0707	200.84	SLC2A9;SLC45A4
peptidyl-proline 4-dioxygenase activity (GO:0031545)	0.00364335	0.20835	28.3908	159.41	EGLN2;P4HTM
guanylate kinase activity (GO:0004385)	0.00464829	0.20835	24.3337	130.703	DLG2;CARD11
RNA polymerase II complex binding (GO:0000993)	0.00610621	0.20835	8.83878	45.0641	UVSSA;ESRRB;CCAR2
2-oxoglutarate-dependent dioxygenase activity (GO:0016706)	0.00665959	0.20835	8.54372	42.8186	EGLN2;TET2;P4HTM
RNA polymerase core enzyme binding (GO:0043175)	0.00665959	0.20835	8.54372	42.8186	UVSSA;ESRRB;CCAR2
basal RNA polymerase II transcription machinery binding (GO:0001099)	0.00665959	0.20835	8.54372	42.8186	UVSSA;ESRRB;CCAR2
solute:anion antiporter activity (GO:0140323)	0.0129459	0.322324	13.0988	56.9402	SLC26A2;SLC4A2
3'-5' DNA helicase activity (GO:0043138)	0.0146823	0.322324	12.1626	51.3395	RECQL;NAV2
cyclin-dependent protein serine/threonine kinase regulator activity (GO:0016538)	0.014718	0.322324	6.24802	26.3584	CCNA2;CCNK;CCNG1
Reactome 2022
Regulation Of TP53 Degradation R-HSA-6804757	0.0084944	0.69985	7.76584	37.0302	CCNA2;PDPK1;CCNG1
Regulation Of TP53 Expression And Degradation R-HSA-6806003	0.00916531	0.69985	7.53705	35.3663	CCNA2;PDPK1;CCNG1
FCERI Mediated NF-kB Activation R-HSA-2871837	0.0132684	0.69985	4.62797	20.0038	PSMD14;PDPK1;CARD11;RASGRP4
Formation Of HIV Elongation Complex In Absence Of HIV Tat R-HSA-167152	0.0156358	0.69985	6.09895	25.3606	CCNK;NCBP1;POLR2K
Fc Epsilon Receptor (FCERI) Signaling R-HSA-2454202	0.0184909	0.69985	3.43074	13.6903	VAV3;PSMD14;PDPK1;CARD11;RASGRP4
SUMOylation Of Transcription Factors R-HSA-3232118	0.0204474	0.69985	10.0147	38.9562	MTA1;SP3
Signaling By FGFR2 IIIa TM R-HSA-8851708	0.0204474	0.69985	10.0147	38.9562	NCBP1;POLR2K
Hedgehog Off State R-HSA-5610787	0.0280949	0.69985	3.63959	13.0012	OFD1;PRKAR1B;PSMD14;FUZ
Abortive Elongation Of HIV-1 Transcript In Absence Of Tat R-HSA-167242	0.0293436	0.69985	8.1055	28.6017	NCBP1;POLR2K
Formation Of RNA Pol II Elongation Complex R-HSA-112382	0.0304584	0.69985	4.65431	16.25	CCNK;NCBP1;POLR2K
KEGG 2021
Glycolysis / Gluconeogenesis	0.0438434	0.917773	3.99797	12.5022	TPI1;ADPGK;ENO1
Gastric acid secretion	0.0596795	0.917773	3.50347	9.87546	KCNJ10;CALM3;SLC4A2
Circadian entrainment	0.10521	0.917773	2.71788	6.12012	ADCYAP1;GNG7;CALM3
Sulfur metabolism	0.111052	0.917773	9.42155	20.7063	SQOR
T cell receptor signaling pathway	0.122704	0.917773	2.52861	5.30497	VAV3;PDPK1;CARD11
Thiamine metabolism	0.161882	0.917773	6.05518	11.0258	THTPA
Axon guidance	0.165186	0.917773	1.91383	3.44619	SEMA5A;ABLIM1;CDK5;PDPK1
Alcoholism	0.174272	0.917773	1.87138	3.26956	H3C13;GNG7;CALM3;H2BC18
Selenocompound metabolism	0.181394	0.917773	5.29775	9.04369	PSTK
Primary bile acid biosynthesis	0.181394	0.917773	5.29775	9.04369	CYP27A1
