# Supplementary material for: Buffy coat signatures of breast cancer risk in a prospective cohort study
Source: Clin Epigenetics. 2023 Jun 12;15:102. doi: 10.1186/s13148-023-01509-6 (PMC10262593; doi:10.1186/s13148-023-01509-6)
Supplement: Supplementary file 6 — Additional file 6. Supplementary Table 6. Top GO Biological Processes, GO Cellular Components, GO Molecular Functions, Reactome, and KEGG Pathways enriched from significantly differentially methylated regions (FDR < 0.05, group mean difference > 0.075) identified when overlapping DMRs identified in the main analysis with DMRs identified when samples were limited to participants aged 50 and above at recruitment. [file 13148_2023_1509_MOESM6_ESM.xlsx]

## Sheet: Supplementary Table 6
Supplementary Table 6. Top GO Biological Processes, GO Cellular Components, GO Molecular Functions, Reactome, and KEGG Pathways enriched from significantly differentially methylated regions (FDR < 0.05, group mean difference > 0.075) identified when overlapping DMRs identified in the main analysis with DMRs identified when samples were limited to participants aged 50 and above at recruitment.
Term	P-value	Adjusted P-value	Odds Ratio	Combined Score (EnrichR)	Genes
GO Biological Process 2021
regulation of cAMP-dependent protein kinase activity (GO:2000479)	0.000922875	0.204279	52.7063	368.313	PRKAR1B;RAPGEF2
regulation of neuroblast proliferation (GO:1902692)	0.0013706	0.204279	42.1587	277.932	TAFA3;NF1
regulation of vacuole organization (GO:0044088)	0.00230376	0.204279	31.6111	191.981	MTMR3;ENO1
regulation of cAMP-mediated signaling (GO:0043949)	0.00297318	0.204279	27.4838	159.904	PRKAR1B;RAPGEF2
negative regulation of neurogenesis (GO:0050768)	0.0057749	0.204279	19.1457	98.6816	NF1;RAPGEF2
neuron migration (GO:0001764)	0.0115238	0.204279	13.1528	58.7054	CEP85L;RAPGEF2
regulation of cyclin-dependent protein kinase activity (GO:1904029)	0.0133502	0.204279	12.1386	52.3929	CCNK;CCNG1
regulation of intracellular signal transduction (GO:1902531)	0.013753	0.204279	3.76215	16.1265	VAV3;L3MBTL1;PRKAR1B;CCNG1;DIPK2A
positive regulation of cAMP-dependent protein kinase activity (GO:2000481)	0.0161462	0.204279	77.8555	321.237	RAPGEF2
response to cGMP (GO:0070305)	0.0161462	0.204279	77.8555	321.237	RAPGEF2
GO Cellular Component 2021
cyclin-dependent protein kinase holoenzyme complex (GO:0000307)	0.00426629	0.209048	22.5703	123.166	CCNK;CCNG1
condensed chromosome (GO:0000793)	0.0133502	0.23697	12.1386	52.3929	L3MBTL1;ESRRB
chromosome (GO:0005694)	0.0152824	0.23697	6.09554	25.4858	L3MBTL1;ESRRB;SURF6
cyclin/CDK positive transcription elongation factor complex (GO:0008024)	0.0193445	0.23697	62.2812	245.721	CCNK
astrocyte projection (GO:0097449)	0.0257104	0.251962	44.4821	162.843	KCNJ10
cell cortex region (GO:0099738)	0.0351831	0.272962	31.1328	104.207	ENO1
COPI vesicle coat (GO:0030126)	0.0414478	0.272962	25.9414	82.5798	DIPK2A
glial cell projection (GO:0097386)	0.0445652	0.272962	23.9447	74.4873	KCNJ10
COPI-coated vesicle membrane (GO:0030663)	0.0538573	0.293223	19.4521	56.8278	DIPK2A
vesicle coat (GO:0030120)	0.110675	0.505907	8.88393	19.5549	DIPK2A
GO Molecular Function 2021
carbohydrate:proton symporter activity (GO:0005351)	0.000216121	0.0246377	126.54	1067.95	SLC2A9;SLC45A4
solute:anion antiporter activity (GO:0140323)	0.00106263	0.0605697	48.6496	333.104	SLC26A2;SLC4A2
anion:anion antiporter activity (GO:0015301)	0.00171612	0.0652127	37.1951	236.847	SLC26A2;SLC4A2
protein kinase regulator activity (GO:0019887)	0.0039995	0.113986	10.1053	55.7971	CCNK;PRKAR1B;CCNG1
cyclin-dependent protein serine/threonine kinase regulator activity (GO:0016538)	0.00901097	0.165939	15.0363	70.8106	CCNK;CCNG1
guanyl-nucleotide exchange factor activity (GO:0005085)	0.0126385	0.165939	6.55844	28.667	VAV3;RAPGEF2;RASGRP4
phosphatidylinositol-3,5-bisphosphate 3-phosphatase activity (GO:0052629)	0.0161462	0.165939	77.8555	321.237	MTMR3
urate transmembrane transporter activity (GO:0015143)	0.0161462	0.165939	77.8555	321.237	SLC2A9
nucleosomal histone binding (GO:0031493)	0.0193445	0.165939	62.2812	245.721	L3MBTL1
ATP-activated inward rectifier potassium channel activity (GO:0015272)	0.0193445	0.165939	62.2812	245.721	KCNJ10
Reactome 2022
Fc Epsilon Receptor (FCERI) Signaling R-HSA-2454202	0.00874102	0.403777	7.54686	35.7701	VAV3;PSMD14;RASGRP4
RAF/MAP Kinase Cascade R-HSA-5673001	0.0116957	0.403777	4.83036	21.488	PSMD14;NF1;RAPGEF2;RASGRP4
MAPK1/MAPK3 Signaling R-HSA-5684996	0.0125902	0.403777	4.72275	20.6613	PSMD14;NF1;RAPGEF2;RASGRP4
Regulation Of RAS By GAPs R-HSA-5658442	0.018967	0.403777	10.0136	39.7045	PSMD14;NF1
RAS Signaling Downstream Of NF1 Loss-Of-Function Variants R-HSA-6802953	0.0193445	0.403777	62.2812	245.721	NF1
Transport And Synthesis Of PAPS R-HSA-174362	0.0193445	0.403777	62.2812	245.721	SLC26A2
Disorders Of Transmembrane Transporters R-HSA-5619115	0.0196459	0.403777	5.52732	21.7217	SLC2A9;SLC26A2;PSMD14
MAPK Family Signaling Cascades R-HSA-5683057	0.0198813	0.403777	4.09753	16.054	PSMD14;NF1;RAPGEF2;RASGRP4
FCERI Mediated NF-kB Activation R-HSA-2871837	0.026657	0.403777	8.29532	30.0681	PSMD14;RASGRP4
Transport Of Small Molecules R-HSA-382551	0.0268904	0.403777	2.79443	10.1046	SLC2A9;SLC26A2;PRKAR1B;PSMD14;TSC22D3;SLC4A2
KEGG 2021
Gastric acid secretion	0.0254036	0.503421	8.52038	31.2942	KCNJ10;SLC4A2
HIF-1 signaling pathway	0.0490198	0.503421	5.88281	17.7398	EGLN2;ENO1
Primary bile acid biosynthesis	0.0538573	0.503421	19.4521	56.8278	CYP27A1
MAPK signaling pathway	0.0706346	0.503421	3.26638	8.65667	NF1;RAPGEF2;RASGRP4
Focal adhesion	0.138928	0.503421	3.14844	6.21438	VAV3;COL1A1
Proteasome	0.139216	0.503421	6.90625	13.6172	PSMD14
Proteoglycans in cancer	0.143375	0.503421	3.08578	5.99348	VAV3;COL1A1
Rap1 signaling pathway	0.148975	0.503421	3.01084	5.73255	VAV3;RAPGEF2
Arginine and proline metabolism	0.150378	0.503421	6.3412	12.014	PYCR3
Cholesterol metabolism	0.150378	0.503421	6.3412	12.014	CYP27A1
