# Supplementary material for: Buffy coat signatures of breast cancer risk in a prospective cohort study
Source: Clin Epigenetics. 2023 Jun 12;15:102. doi: 10.1186/s13148-023-01509-6 (PMC10262593; doi:10.1186/s13148-023-01509-6)
Supplement: Supplementary file 8 — Additional file 8. Supplementary Table 7. Genomic regions in which DNA methylation is significantly correlated to length of time to diagnosis (days) by Kendall rank correlation (FDR < 0.05). [file 13148_2023_1509_MOESM8_ESM.xlsx]

## Sheet: Suppementary Table 7
Supplementary Table 7. Genomic regions in which DNA methylation is significantly correlated to length of time to diagnosis (days) by Kendall rank correlation (FDR < 0.05).
Chromosome	Start	End	Strand	p-value (unadjusted)	Kendall rank correlation coefficient	FDR-adjusted p-value	category	Annotation symbol
chr9	133331839	133332337	*	1.03403e-20	0.24668	1.03403e-17	cpgislands	SURF6
chr19	1813749	1815748	+	1.09485e-15	0.207766	5.47423e-13	promoters	REXO1/CTB31O20.3
chr19	2643290	2643635	*	5.15155e-15	-0.204015	1.71718e-12	cpgislands	NA
chr1	145289900	145405778	-	4.79547e-14	0.195307	1.19887e-11	genes	NBPF20
chr7	549233	551232	+	7.36201e-14	0.19558	1.4724e-11	promoters	PRKAR1B
chr8	141217839	141219061	*	3.1687e-12	0.180716	5.28117e-10	cpgislands	SLC45A4
chr18	3879203	3880087	*	1.00983e-11	0.177279	1.44262e-09	cpgislands	DLGAP1
chr2	74502595	74504678	+	1.2799e-11	0.175638	1.59988e-09	genes	LBX2
chr19	2643354	2645353	-	2.65473e-11	-0.173046	2.9497e-09	promoters	NA
chr9	97635552	97637551	-	3.6427e-11	0.172357	3.6427e-09	promoters	NA
chr2	161341050	161341385	*	5.09943e-11	0.170207	4.63584e-09	cpgislands	NA
chr9	97634515	97636051	-	1.57986e-10	0.166548	1.31655e-08	genes	TSTD2
chr1	34792998	34795747	+	3.06576e-10	0.163977	2.18983e-08	genes	GJA4
chr6	138402031	138404030	+	3.05201e-10	0.164566	2.18983e-08	promoters	HEBP2
chr11	3216832	3218831	+	6.15801e-10	0.160457	4.10534e-08	promoters	MRGPRG-AS1
chr11	62600983	62603019	*	2.00988e-09	0.155401	1.18228e-07	cpgislands	MTA2
chr17	7173703	7174569	*	1.89597e-09	0.155771	1.18228e-07	cpgislands	ASGR1
chr21	46183977	46185976	-	3.09694e-09	0.154294	1.62997e-07	promoters	NA
chr21	46183579	46185578	+	3.09694e-09	0.154294	1.62997e-07	promoters	NA
chr1	27379176	27383380	-	3.2925e-09	0.153465	1.64625e-07	genes	CD164L2
chr4	139316878	139318877	+	1.45105e-08	0.147173	6.90977e-07	promoters	NA
chr17	31345318	31345594	*	1.81857e-08	0.145861	8.16811e-07	cpgislands	NA
chr12	6766976	6768975	-	1.87867e-08	0.145846	8.16811e-07	promoters	PTMS
chr22	26858634	26865786	+	2.39744e-08	0.146444	9.72774e-07	genes	LOC110091768
chr1	16980336	16982335	-	2.43193e-08	0.144784	9.72774e-07	promoters	MFAP2
chr7	103074660	103075568	*	2.53475e-08	0.144545	9.74905e-07	cpgislands	ARMC10
chr7	38178222	38230671	+	2.7352e-08	0.144207	9.87199e-07	genes	STARD3NL
chr2	202034587	202038445	+	2.76416e-08	0.143997	9.87199e-07	genes	NA
chr2	108719313	108720214	*	3.47628e-08	0.142893	1.19872e-06	cpgislands	RANBP2
chr19	29212664	29213424	*	4.04469e-08	0.143009	1.34234e-06	cpgislands	NA
chr17	82214227	82217352	+	4.26264e-08	0.142256	1.34234e-06	genes	CCDC57
chr19	46609277	46610779	-	4.29549e-08	0.146	1.34234e-06	genes	CALM3
chr13	48318500	48319721	*	6.02081e-08	0.140526	1.82449e-06	cpgislands	NA
chr20	23079349	23086340	-	8.18931e-08	0.139006	2.40862e-06	genes	CD93
chr1	117605934	117628372	+	9.62629e-08	0.138264	2.7487e-06	genes	TENT5C
chr2	25008447	25010446	-	9.89532e-08	0.139425	2.7487e-06	promoters	NA
chr16	817033	817833	*	1.03364e-07	0.137901	2.79363e-06	cpgislands	NA
chr6	112366945	112368944	-	1.20302e-07	0.137228	3.16583e-06	promoters	NA
chr7	44962513	44963246	*	1.27349e-07	0.136974	3.26536e-06	cpgislands	NA
chr19	21062424	21064423	+	1.39774e-07	0.139592	3.49435e-06	promoters	NA
chrX	107716149	107716684	*	1.54803e-07	0.136102	3.77567e-06	cpgislands	TSC22D3
chr4	105171354	105178063	-	1.86826e-07	0.135626	4.44824e-06	genes	TET2-AS1
chr8	744470	744697	*	2.31905e-07	-0.134221	5.39314e-06	cpgislands	DLGAP2
chr20	43506180	43508179	+	2.79087e-07	0.133426	6.34288e-06	promoters	L3MBTL1
chr2	112641832	112645690	-	3.07439e-07	0.132712	6.83199e-06	genes	SLC20A1
chr11	111911236	111913235	+	3.222e-07	0.132581	7.00434e-06	promoters	HSPB2
chrX	135051534	135052307	*	3.4401e-07	0.132133	7.20366e-06	cpgislands	RTL8A
chr16	14988259	14990160	-	3.45776e-07	0.132039	7.20366e-06	genes	NA
chr17	7217125	7225273	+	3.53403e-07	0.132161	7.21231e-06	genes	ACADVL
chr10	49364181	49396016	-	4.61382e-07	0.130637	9.22764e-06	genes	DRGX
chr1	67429453	67431143	*	5.5699e-07	0.129925	1.09214e-05	cpgislands	SERBP1
chr9	33289011	33291010	+	5.77945e-07	0.12974	1.11143e-05	promoters	NFX1
chr16	14069821	14071820	+	6.0511e-07	0.129464	1.14172e-05	promoters	MRTFB
chr12	100141558	100143557	+	7.19888e-07	0.128624	1.33313e-05	promoters	NA
chr14	76921840	76924649	-	7.87732e-07	0.128502	1.43224e-05	genes	NA
chrX	13378770	13379375	*	1.08073e-06	0.126543	1.89601e-05	cpgislands	NA
chrX	13378735	13379340	-	1.08073e-06	0.126543	1.89601e-05	genes	NA
chr20	23362182	23373063	+	1.27596e-06	0.125487	2.19992e-05	genes	GZF1
chr16	1485886	1488981	-	1.40681e-06	0.125047	2.38442e-05	genes	PTX4
chr6	44000580	44005958	+	1.43714e-06	0.12538	2.39524e-05	genes	C6orf223
chr15	88546176	88548175	-	1.73783e-06	0.124786	2.8489e-05	promoters	DET1
chr6	112366876	112367528	*	2.05098e-06	0.123091	3.20253e-05	cpgislands	NA
chr16	56625475	56627112	+	2.06808e-06	0.124099	3.20253e-05	genes	MT1E
chr15	67253300	67255299	+	1.98929e-06	0.124042	3.20253e-05	promoters	IQCH
chr16	29454152	29456151	-	2.08164e-06	0.123353	3.20253e-05	promoters	SLX1B
chrX	126552352	126554351	-	2.37738e-06	0.122329	3.6021e-05	promoters	DCAF12L1
chr12	6963246	6964447	+	2.87144e-06	0.121662	4.28573e-05	genes	MIR200C
chr2	231959745	231961744	+	3.02095e-06	0.121327	4.44257e-05	promoters	DIS3L2
chr20	62426327	62428326	+	3.18441e-06	0.121448	4.58725e-05	promoters	NA
chr12	12873999	12875998	+	3.21107e-06	0.12206	4.58725e-05	promoters	RPL13AP20
chr19	50721829	50723828	+	3.36408e-06	0.12056	4.73814e-05	promoters	CLEC11A
chr2	127418427	127429246	+	3.70678e-06	0.119963	5.1483e-05	genes	PROC
chr8	48912416	48914415	+	4.71955e-06	0.119976	6.46514e-05	promoters	NA
chr9	136359480	136363789	-	5.18459e-06	0.118065	7.0062e-05	genes	DNLZ
chr10	65053878	65054303	*	5.41958e-06	0.117916	7.06156e-05	cpgislands	NA
chr14	105469928	105470207	*	5.4374e-06	0.117907	7.06156e-05	cpgislands	CRIP2
chr5	79527802	79529801	+	5.43637e-06	0.122429	7.06156e-05	promoters	NA
chr17	28317284	28319283	-	5.82863e-06	0.117972	7.4726e-05	promoters	TMEM97
chr14	24305096	24311430	-	6.67152e-06	0.116755	8.44497e-05	genes	LTB4R2
chr16	2571570	2572353	-	7.0829e-06	0.116469	8.85362e-05	genes	NA
chr17	42119931	42121930	+	8.71481e-06	0.115688	0.00010759	promoters	HSPB9
chr1	161304735	161309972	-	8.94658e-06	0.115405	0.000109105	genes	MPZ
chr12	130904719	130905238	*	9.40421e-06	0.116287	0.000113304	cpgislands	NA
chr7	141006054	141015228	-	9.58432e-06	0.115165	0.000114099	genes	MRPS33
chr11	119341168	119346673	-	9.90911e-06	0.114558	0.000116578	genes	C1QTNF5
chr10	133657235	133660635	-	1.04582e-05	0.114992	0.000121607	genes	NA
chr19	35487324	35495558	-	1.07162e-05	0.114213	0.000123174	genes	KRTDAP
chr15	62953039	62953331	*	1.21259e-05	0.113471	0.000137794	cpgislands	NA
chr22	20670452	20671238	*	1.29412e-05	0.113053	0.000143938	cpgislands	NA
chr19	53466235	53468234	+	1.29544e-05	0.113565	0.000143938	promoters	ZNF813
chr1	67429916	67431915	-	1.39474e-05	0.112873	0.000153268	promoters	SERBP1
chr7	100582482	100584481	+	1.62149e-05	0.111925	0.000176249	promoters	FBXO24
chr7	22812628	22822852	-	1.69558e-05	0.111503	0.000180381	genes	NA
chr8	142783874	142785873	+	1.6889e-05	0.111823	0.000180381	promoters	NA
chr16	88982532	88984531	+	1.7193e-05	0.111454	0.000180979	promoters	NA
chr19	49487554	49492308	+	1.83132e-05	0.111039	0.000189397	genes	RPL13A
chr15	67521068	67530143	+	1.83728e-05	0.111261	0.000189397	genes	C15orf61
chr8	27632368	27634367	+	1.85609e-05	0.111203	0.000189397	promoters	SCARA3
chr16	14989510	14990307	*	1.95757e-05	0.11062	0.000197734	cpgislands	NA
chr19	55602462	55602866	*	2.01053e-05	0.111965	0.000201053	cpgislands	FIZ1
chr9	68306359	68306561	*	2.05902e-05	0.110371	0.000203864	cpgislands	NA
chr19	50476254	50478253	-	2.10628e-05	0.11079	0.000206498	promoters	EMC10
chr17	7588997	7589627	*	2.21835e-05	0.109976	0.000215374	cpgislands	LOC100996842
chr11	10809297	10822931	+	2.48388e-05	0.109473	0.000238834	genes	EIF4G2
chr1	161120974	161132688	-	2.54891e-05	0.11088	0.000242753	genes	NIT1
chr19	58544091	58550722	+	2.61787e-05	0.109618	0.000246969	genes	TRIM28
chr5	163503114	163519336	+	2.91946e-05	0.108659	0.000272846	genes	MAT2B
chr19	8209358	8210161	*	3.00511e-05	0.108612	0.000278251	cpgislands	CERS4
chr9	127731524	127735317	-	3.09274e-05	0.108013	0.000283324	genes	TOR2A
chr8	143080457	143083001	+	3.11656e-05	0.108086	0.000283324	genes	LY6L
chr1	171781664	171814023	+	3.40835e-05	0.1075	0.000307059	genes	EEF1AKNMT
chr14	24299862	24309124	+	3.54972e-05	0.10742	0.00031694	genes	NOP9
chr8	19678572	19688934	+	3.61361e-05	0.107363	0.000319788	genes	CSGALNACT1
chr14	96259411	96268624	-	3.65327e-05	0.107201	0.000320462	genes	NA
chr16	28600626	28601067	*	3.69124e-05	0.107093	0.000320978	cpgislands	NA
chr6	26659309	26659937	*	3.91451e-05	0.106594	0.000337458	cpgislands	ZNF322
chr17	20840774	20841533	*	4.06519e-05	0.106362	0.000347452	cpgislands	NA
chr16	14989661	14991660	-	4.12462e-05	0.106237	0.000349544	promoters	NA
chr14	64465499	64474503	+	4.19228e-05	0.106533	0.000352292	genes	NA
chr19	51209580	51211579	+	4.53265e-05	0.106186	0.000377721	promoters	NA
chr15	40906811	40910337	+	4.57275e-05	0.106185	0.000377913	genes	LOC105370943
chr19	2360244	2360755	*	5.21169e-05	0.1049	0.000424545	cpgislands	TMPRSS9
chr4	39365876	39367875	-	5.22191e-05	0.105236	0.000424545	promoters	RFC1
chr5	181281375	181283652	+	5.61706e-05	0.104647	0.000452989	genes	NA
chr1	153633702	153634498	*	5.82654e-05	0.10435	0.000466123	cpgislands	CHTOP
chr4	41722538	41723512	-	5.99485e-05	0.104092	0.000475781	genes	NA
chr9	19049395	19050983	+	6.07795e-05	0.1051	0.000478579	genes	RRAGA
chr11	9089880	9091879	-	6.54454e-05	0.103664	0.000511292	promoters	SCUBE2
chr10	45000475	45005326	+	7.00479e-05	0.103359	0.000543007	genes	ZNF22
chrX	47217860	47229997	+	7.1662e-05	0.10309	0.000551246	genes	CDK16
chr3	48655686	48657335	*	7.31368e-05	0.102909	0.000554067	cpgislands	CELSR3
chr21	44206900	44208899	-	7.26024e-05	0.102928	0.000554067	promoters	NA
chr19	1267814	1270241	-	7.61218e-05	0.102681	0.000572344	genes	CIRBP
chrX	119990534	119991708	*	8.18272e-05	0.102183	0.00061065	cpgislands	NA
chr1	8878750	8880749	-	8.27778e-05	0.102655	0.000613169	promoters	ENO1-AS1
chr9	134053377	134053586	*	8.34654e-05	0.102207	0.000613716	cpgislands	LOC100130548
chr22	22117476	22118278	*	8.75525e-05	0.101645	0.000638448	cpgislands	NA
chr6	112365704	112367444	-	8.81058e-05	0.101653	0.000638448	genes	NA
chr19	45901280	45902043	*	9.45273e-05	0.101368	0.000676895	cpgislands	MYPOP
chrX	47623644	47623965	*	9.54423e-05	0.10134	0.000676895	cpgislands	SYN1
chr3	39107704	39138903	+	9.5131e-05	0.10115	0.000676895	genes	TTC21A
chr9	62897449	62900104	+	9.99863e-05	0.101482	0.000694801	genes	NA
chr13	25181441	25189760	+	0.000100051	0.100812	0.000694801	genes	LINC00463
chr9	62897588	62899587	-	9.99863e-05	0.101482	0.000694801	promoters	NA
chr16	1786680	1787011	*	0.000101687	-0.100835	0.000701289	cpgislands	SPSB3
chr13	89363159	89363521	*	0.000104296	0.101178	0.000714353	cpgislands	NA
chr1	159900112	159900353	*	0.000108663	0.100678	0.000734211	cpgislands	NA
chr1	156806243	156816862	-	0.000107952	0.100327	0.000734211	genes	NTRK1
chrX	69615805	69617219	*	0.000118353	0.099866	0.000789022	cpgislands	NA
chr17	2375061	2379306	-	0.000117945	0.0997522	0.000789022	genes	SGSM2
chr2	101387096	101389095	-	0.000120447	0.0996832	0.00079766	promoters	CREG2
chr9	86264546	86282538	-	0.000121257	0.099593	0.000797745	genes	ISCA1
chr1	161225939	161230744	+	0.000125005	0.0995774	0.000811723	genes	TOMM40L
chr5	115296332	115298331	-	0.00012422	0.0995295	0.000811723	promoters	CCDC112
chrX	149527591	149540959	-	0.000132109	0.09906	0.000852319	genes	EOLA1
chr8	144412582	144413798	*	0.000133897	0.0991114	0.000858311	cpgislands	SLC39A4
chr11	66421004	66426707	+	0.000149223	0.0982972	0.000944449	genes	NPAS4
chr1	161765325	161766227	-	0.000148746	0.0987219	0.000944449	genes	ATF6
chr13	27251309	27256691	+	0.000150687	0.0983228	0.000947714	genes	RPL21
chr16	680224	682870	+	0.000154856	0.09808	0.00096785	genes	STUB1
chr9	129282458	129285728	+	0.000155824	0.0980556	0.00096785	genes	LOC101929331
chr1	23902626	23903047	*	0.000161208	0.0979301	0.000995114	cpgislands	NA
chr8	66126896	66175487	+	0.000167409	0.0977844	0.00102705	genes	TRIM55
chr1	42681830	42683345	*	0.000172264	0.0974098	0.00105039	cpgislands	YBX1
chr19	54189938	54194536	+	0.000181359	0.0973429	0.00109914	genes	TSEN34
chr21	43358147	43362349	-	0.000189431	0.0967407	0.00114115	genes	NA
chr3	20174244	20186427	+	0.000191715	0.0967293	0.001148	genes	SGO1-AS1
chr11	90053485	90053788	*	0.000200208	0.0963783	0.00119172	cpgislands	NA
chr9	137416443	137418005	*	0.000210431	0.0961542	0.00124516	cpgislands	EXD3
chr17	63988923	63990922	-	0.000231739	0.0959355	0.00136317	promoters	NA
chr19	53467549	53468178	*	0.000235281	0.0961843	0.00137591	cpgislands	ZNF813
chr22	29883243	29883869	*	0.000244558	0.0954478	0.00142185	cpgislands	MTMR3
chr12	6766408	6767757	*	0.000249779	0.0949942	0.00144381	cpgislands	PTMS
chr7	15666447	15668446	+	0.000262784	0.0947696	0.00151025	promoters	LOC105375166
chr10	97686824	97688823	-	0.000269905	0.0948127	0.00154232	promoters	AVPI1
chr1	233288948	233290947	-	0.000284813	0.0946647	0.00161826	promoters	NA
chr9	135106650	135106854	*	0.000288466	0.0943628	0.00162975	cpgislands	OLFM1
chr1	224355350	224357349	+	0.000301537	0.0943926	0.00169403	promoters	CNIH4
chr12	63142759	63150942	-	0.000333596	0.0931943	0.00186366	genes	NA
chr11	106075501	106098710	+	0.000338301	0.0933028	0.00187945	genes	AASDHPPT
chr20	58839541	58839841	*	0.000355845	0.092677	0.00196599	cpgislands	GNAS
chr1	16206423	16208085	*	0.00035861	0.0924868	0.00197038	cpgislands	ARHGEF19
chr1	17118936	17120935	-	0.000360809	0.0927215	0.00197163	promoters	PADI2
chr3	197458405	197467105	+	0.000365368	0.0924559	0.0019857	genes	NA
chr20	1470741	1491587	-	0.000369602	0.0927047	0.00199785	genes	NSFL1C
chr11	66316545	66318544	-	0.000374925	0.0923144	0.00201572	promoters	CD248
chr9	62532337	62534724	+	0.000397927	0.0920143	0.00211663	genes	LOC103908605
chr5	171385616	171387615	+	0.000397522	0.0923647	0.00211663	promoters	NPM1
chr22	42269753	42275196	+	0.00041753	0.091465	0.00220915	genes	OGFRP1
chr16	29454033	29455716	*	0.000426539	0.0916928	0.00222232	cpgislands	SLX1B
chr19	843469	844593	*	0.000422951	0.0914592	0.00222232	cpgislands	PRTN3
chr19	38417848	38418600	*	0.000426686	0.0914672	0.00222232	cpgislands	RASGRP4
chr17	28897781	28903071	-	0.000472731	0.0906814	0.00244938	genes	FLOT2
chr4	3484237	3484654	*	0.000478743	0.0906315	0.00246775	cpgislands	DOK7
chr1	26693632	26695631	-	0.000500039	0.0904264	0.0025643	promoters	ARID1A
chr17	50506884	50508883	+	0.000515113	0.0905285	0.00262813	promoters	MYCBPAP
chr10	100980507	100985614	-	0.000528239	0.0904736	0.00268141	genes	SEMA4G
chr19	56839916	56840916	*	0.000532233	0.0898578	0.00268804	cpgislands	MIMT1
chr4	656490	657325	*	0.000540826	0.0899548	0.00271772	cpgislands	NA
chr17	42669918	42671555	*	0.000555161	0.0895194	0.00277581	cpgislands	PLEKHH3
chr17	44899142	44905390	+	0.000588061	0.0891068	0.00292568	genes	CCDC103
chr8	54133710	54135709	+	0.000598518	0.0891355	0.00296296	promoters	MRPL15
chr16	2592514	2594563	+	0.000634837	0.0886629	0.00311195	genes	NA
chr8	65633718	65635717	-	0.000634589	0.0888369	0.00311195	promoters	ARMC1
chr19	40576710	40577449	*	0.000673736	0.0893559	0.00327056	cpgislands	SHKBP1
chr5	159209145	159209941	*	0.000671996	0.0881387	0.00327056	cpgislands	NA
chr22	50274174	50276173	+	0.000701504	0.0893837	0.00338891	promoters	MAPK11
chr15	101043716	101049456	-	0.000709106	0.088569	0.00340916	genes	LRRK1
chr15	72781335	72783334	+	0.000719337	0.089084	0.0034418	promoters	ADPGK-AS1
chr18	35376838	35378837	-	0.000727579	0.0875784	0.00346466	promoters	ZNF396
chr18	35972151	35973916	+	0.000760626	-0.0885263	0.00360486	genes	C18orf21
chr5	158175396	158200016	+	0.00078296	0.0870939	0.00369321	genes	NA
chr3	42685519	42692544	+	0.000802205	0.089651	0.00376622	genes	KLHL40
chr10	45672281	45674280	-	0.000810305	0.0872105	0.00378647	promoters	ZFAND4
chr5	179641544	179645046	-	0.000832954	0.0867683	0.0038742	genes	C5orf60
chr7	2661697	2662110	*	0.000856333	0.0869208	0.0039645	cpgislands	TTYH3
chr9	67901099	67920634	+	0.000861702	0.0864122	0.00397098	genes	ANKRD20A1
chr10	101252821	101263550	-	0.000869159	0.0864154	0.00398697	genes	LINC02681
chr14	20731699	20748380	+	0.000896123	0.0866086	0.00407329	genes	NA
chr11	23729088	23731087	+	0.000894324	0.0863769	0.00407329	promoters	NA
chr15	24848357	24852253	+	0.000921049	0.0866801	0.00416764	genes	SNRPN
chr1	233288868	233289447	-	0.000977472	0.0860615	0.00440303	genes	NA
chr9	42566679	42569353	-	0.00101051	0.0856381	0.00453143	genes	NA
chr10	45672230	45673194	*	0.00104454	0.0853614	0.00466314	cpgislands	ZFAND4
chr1	156641666	156644887	-	0.00105589	0.0850829	0.00469283	genes	BCAN
chr6	138403531	138422197	+	0.00119776	0.0839991	0.00529982	genes	HEBP2
chr2	134918203	134919518	*	0.00123783	0.0841549	0.00543602	cpgislands	CCNT2
chr15	43746595	43748594	-	0.00123941	0.0841108	0.00543602	promoters	PDIA3
chr17	4986466	4987324	+	0.00125211	0.0839721	0.00546775	genes	NA
chr22	50014628	50015708	*	0.00127227	0.0836527	0.00550765	cpgislands	IL17REL
chr9	135477579	135479578	+	0.00127087	0.0836551	0.00550765	promoters	PPP1R26
chr20	6446723	6528459	+	0.0013324	0.0833809	0.00574312	genes	CASC20
chr2	46914657	46916656	+	0.00135896	0.0834098	0.00578279	promoters	TTC7A
chr17	40363316	40365315	-	0.00135614	0.0832249	0.00578279	promoters	GJD3
chr10	131978740	131980739	+	0.00135089	0.0830662	0.00578279	promoters	NA
chr10	3781598	3781825	*	0.00136671	0.0830532	0.00579115	cpgislands	KLF6
chr18	12984694	12991173	-	0.0013826	0.0832289	0.00583377	genes	CEP192
chr16	424119	426118	+	0.00144696	0.0825663	0.00607968	promoters	RAB11FIP3
chr15	89496114	89498113	-	0.00151294	0.0823217	0.00633028	promoters	RHCG
chr17	502958	503262	*	0.00154151	0.0820708	0.00639671	cpgislands	NA
chr9	62374128	62376836	-	0.00154161	0.082566	0.00639671	genes	FGF7P6
chr2	73925326	73927325	+	0.00154894	0.0824567	0.00640059	promoters	DGUOK
chr8	144137769	144140843	+	0.00159536	0.0820841	0.00656528	genes	HGH1
chr8	31639010	31640830	*	0.00161269	0.0817675	0.00660938	cpgislands	NRG1
chr2	27032910	27041695	+	0.00162175	0.0828328	0.00661939	genes	TMEM214
chr2	149319093	149321092	+	0.00166988	0.0814892	0.00678813	promoters	NA
chr20	22568330	22569082	*	0.00173563	0.081246	0.00702686	cpgislands	NA
chr4	2063816	2064671	*	0.00176535	0.0816293	0.00711833	cpgislands	NAT8L
chr3	72446703	72447701	*	0.00177749	0.0812216	0.00713851	cpgislands	RYBP
chr14	76376164	76377503	*	0.00183811	0.0812928	0.00734503	cpgislands	ESRRB
chr12	127166071	127166127	-	0.0018436	-0.0808402	0.00734503	genes	NA
chr17	80023894	80026107	+	0.00188164	0.0806693	0.00746682	genes	NA
chr21	43153617	43153963	*	0.00191784	0.0804623	0.0075804	cpgislands	NA
chr14	103560396	103562395	+	0.00194039	0.0804774	0.00763934	promoters	KLC1
chr9	127714566	127716565	+	0.00197419	0.0803946	0.00774191	promoters	TTC16
chr7	99374027	99375547	*	0.00206659	0.0798473	0.00807261	cpgislands	ARPC1B
chr19	39262882	39264881	+	0.00214138	0.079671	0.00833223	promoters	NA
chr1	1172384	1174383	+	0.00217526	-0.079625	0.00843123	promoters	TTLL10
chr1	27360534	27361252	*	0.00222182	0.0792843	0.00857845	cpgislands	MAP3K6
chr11	23730408	23730815	*	0.00225391	0.0794453	0.0086689	cpgislands	NA
chr7	115077458	115079457	+	0.00234721	-0.0805424	0.00899313	promoters	LINC01393
chr11	65855626	65857625	+	0.00236122	0.0793878	0.0090123	promoters	MUS81
chr6	17281346	17293875	+	0.00243649	0.0789374	0.00922913	genes	RBM24
chr11	66290370	66292369	+	0.00243636	0.0786822	0.00922913	promoters	TMEM151A
chr17	45241063	45242061	*	0.00244722	0.0786201	0.00923478	cpgislands	FMNL1
chr16	12086746	12090302	-	0.00247389	0.0785735	0.00930033	genes	NA
chr11	133081798	133082312	*	0.00251649	0.0783133	0.00942505	cpgislands	OPCML
chr8	22245104	22254600	+	0.00255388	0.0783498	0.00952941	genes	POLR3D
chr18	35972189	35972676	*	0.00257268	-0.0794796	0.00956386	cpgislands	C18orf21
chr6	134115235	134115736	-	0.00260208	0.078133	0.00963732	genes	NA
chr1	204131062	204131966	+	0.00262279	0.0788187	0.00967818	genes	NA
chr19	20774804	20776803	+	0.00271509	0.0787218	0.00998194	promoters	ZNF66
chr20	43507154	43508422	*	0.00283752	0.0777316	0.0103938	cpgislands	L3MBTL1
chrX	48255317	48267444	+	0.00285544	0.0775266	0.0103965	genes	SSX1
chr17	16342534	16353656	-	0.00286626	0.0773308	0.0103965	genes	CENPV
chr19	54029912	54031911	+	0.00286943	0.0781271	0.0103965	promoters	NA
chrX	71492200	71492971	*	0.00289117	0.0772635	0.0104374	cpgislands	TAF1
chr15	89316303	89334861	-	0.00290695	0.0771671	0.0104375	genes	NA
chr20	25843997	25845996	+	0.00291207	0.0773699	0.0104375	promoters	NA
chr19	56375846	56393545	-	0.00292407	0.0772061	0.0104431	genes	NA
chr1	6454049	6455985	*	0.00301213	0.0769755	0.0107193	cpgislands	NA
chr14	76762189	76783015	+	0.00302935	0.0768652	0.0107424	genes	VASH1
chr2	112851828	112853827	+	0.00304258	0.0791441	0.0107512	promoters	NA
chr16	67278994	67279828	*	0.00306221	0.0771445	0.0107824	cpgislands	PLEKHG4
chr17	31560132	31560573	+	0.00309791	0.0767351	0.0108699	genes	NA
chr9	35736866	35749228	-	0.00312197	0.076613	0.010916	genes	RGP1
chr19	38255999	38256739	*	0.00314559	0.076691	0.0109603	cpgislands	PPP1R14A
chr19	595662	595971	*	0.00320457	0.0765902	0.011127	cpgislands	NA
chr7	151076593	151080866	-	0.00339287	0.0759667	0.01174	genes	NA
chr11	109422120	109429114	+	0.00356513	0.0755095	0.0122935	genes	C11orf87
chr10	22436563	22437835	*	0.00358569	0.0758432	0.012322	cpgislands	SPAG6
chr1	39024818	39026817	+	0.00365258	0.0755509	0.0125088	promoters	NDUFS5
chr15	34224999	34230156	+	0.0037478	0.0751545	0.0127911	genes	EMC4
chr9	127450865	127452056	*	0.00377049	0.0753258	0.0128248	cpgislands	LRSAM1
chr11	74467230	74469229	-	0.00382142	0.0752246	0.012954	promoters	KCNE3
chr4	121816444	121823933	-	0.00387344	0.0774216	0.0130859	genes	CCNA2
chr4	121823403	121824112	*	0.00410076	0.0772329	0.0138073	cpgislands	CCNA2
chr22	41237549	41238838	*	0.00435744	0.0740638	0.0146223	cpgislands	CHADL
chr1	167627385	167630674	-	0.00437633	0.0740836	0.0146366	genes	RCSD1
chr3	146544365	146546364	-	0.00442391	0.0739497	0.0147464	promoters	PLSCR1
chr19	5686795	5687951	*	0.00445718	0.0736947	0.0147589	cpgislands	HSD11B1L
chr1	8878835	8879894	+	0.00445401	0.0745916	0.0147589	genes	ENO1
chr5	52787940	52804046	+	0.00462299	0.0734074	0.0152574	genes	PELO
chr16	81030770	81031485	+	0.00467576	-0.0754876	0.0153808	genes	ATMIN
chr4	8591160	8593159	+	0.00494156	0.072961	0.0162018	promoters	CPZ
chr17	45585871	45586929	+	0.00508837	0.0726422	0.0166287	genes	NA
chr3	50296402	50299421	-	0.0053954	0.0722775	0.0175746	genes	HYAL3
chr4	986396	988395	-	0.00553681	0.07209	0.0179766	promoters	IDUA
chr16	31200385	31202384	+	0.00558009	0.072045	0.0180586	promoters	PYCARD-AS1
chr16	1305547	1309413	-	0.00568159	0.0718983	0.0183277	genes	UBE2I
chr16	49698438	49698801	*	0.00575149	0.0716849	0.0184597	cpgislands	ZNF423
chrX	73212299	73214848	-	0.00575944	0.071634	0.0184597	genes	NAP1L2
chr1	22142420	22143759	*	0.00584507	0.0715826	0.0186743	cpgislands	NA
chr14	54488697	54490696	-	0.00589804	0.071391	0.0187836	promoters	GMFB
chr6	29751708	29753707	-	0.00599918	0.0732617	0.019045	promoters	NA
chr19	5678421	5680896	-	0.00614884	0.071124	0.019397	genes	HSD11B1L
chr1	244968205	244970204	+	0.00614707	0.0714794	0.019397	promoters	EFCAB2
chr10	131772398	131790199	-	0.00622886	0.0709896	0.0195876	genes	NA
chr19	18173162	18178117	+	0.0065644	0.0704666	0.0205044	genes	IFI30
chr18	10724619	10728539	+	0.00658191	0.0705432	0.0205044	genes	NA
chr19	40797496	40799495	+	0.00657014	0.0710321	0.0205044	promoters	EGLN2
chr10	102449837	102451543	-	0.00663542	0.0704015	0.0206069	genes	RPARP-AS1
chr9	40130921	40153147	+	0.0066927	0.070597	0.0207204	genes	NA
chr2	120464335	120466218	-	0.0068205	0.0701597	0.0210509	genes	LINC01101
chr9	137030174	137033010	-	0.0068538	0.0700901	0.0210886	genes	C9orf139
chr22	49849925	49851924	+	0.00704309	0.0699295	0.0216046	promoters	NA
chr10	103555251	103555487	*	0.00719266	0.0700819	0.0219959	cpgislands	NEURL1
chr19	54461796	54463711	-	0.00727929	0.0696747	0.022193	genes	LENG9
chrX	52611259	52613258	-	0.00732599	-0.0697822	0.0222674	promoters	NA
chr15	26670043	26670606	*	0.00739071	0.0694903	0.0223428	cpgislands	GABRB3
chr3	53255518	53256020	*	0.00739546	-0.0720421	0.0223428	cpgislands	TKT
chr7	157087955	157088543	-	0.00756398	0.0699569	0.0227831	genes	NA
chr7	100963828	100968124	-	0.00759096	0.0692185	0.0227957	genes	MUC3A
chr3	99876126	99876457	*	0.00774503	0.0710663	0.0231887	cpgislands	FILIP1L
chr20	63234383	63236382	+	0.0078714	0.0689292	0.0234967	promoters	BIRC7
chr3	113002440	113019861	-	0.00794828	0.0690759	0.0236556	genes	NA
chr9	133224905	133228591	-	0.00811609	0.0686163	0.0240834	genes	NA
chr6	99992444	99994443	+	0.00835375	0.0684187	0.0247152	promoters	MCHR2-AS1
chr17	7883306	7885305	+	0.00896257	0.0677757	0.0264383	promoters	CHD3
chr16	424044	426043	-	0.00908855	0.0676256	0.026731	promoters	RAB11FIP3
chr18	59139377	59140193	*	0.00914728	0.0693243	0.0267464	cpgislands	SEC11C
chr16	88194281	88195217	+	0.00912173	0.0676009	0.0267464	genes	NA
chr21	13762338	13764332	+	0.00918915	0.0675555	0.0267545	genes	NA
chr1	111204036	111206035	-	0.00920355	0.0676807	0.0267545	promoters	DENND2D
chr7	3043508	3043847	*	0.00937063	0.0678627	0.0271612	cpgislands	CARD11
chr1	2390275	2392274	+	0.00946754	0.0673867	0.0273628	promoters	RER1
chrX	65534276	65536275	-	0.00952602	0.0676415	0.0274525	promoters	LAS1L
chr20	51767137	51768833	*	0.00962959	0.0676718	0.0276712	cpgislands	ATP9A
chr17	16666107	16667118	-	0.00974958	0.0669765	0.0279358	genes	NA
chr8	143359701	143360268	*	0.00984437	0.0672777	0.0281268	cpgislands	TOP1MT
chr13	113883667	113885335	+	0.00990525	0.0677181	0.0281399	genes	NA
chr13	113883152	113885151	-	0.00990525	0.0677181	0.0281399	promoters	NA
chr3	169769649	169772043	+	0.0101689	-0.0696992	0.0288071	genes	MYNN
chr1	241995490	241999073	-	0.0106107	0.0669059	0.0299738	genes	MAP1LC3C
chr1	32239924	32241540	*	0.0107388	0.0663968	0.03025	cpgislands	MTMR9LP
chr4	159102636	159103983	*	0.0112378	0.0665421	0.0314784	cpgislands	RAPGEF2
chr16	82170296	82175803	+	0.0112132	0.0659323	0.0314784	genes	MPHOSPH6
chr18	48135944	48137149	*	0.0114384	0.0659297	0.0319509	cpgislands	ZBTB7C
chr14	64329431	64338599	-	0.0115023	0.0658665	0.0319509	genes	ESR2
chr6	28218135	28220134	-	0.0114928	0.0659323	0.0319509	promoters	TOB2P1
chr13	79405870	79406588	*	0.0116013	0.0655436	0.0319594	cpgislands	RBM26-AS1
chr3	23202560	23203557	*	0.0116008	0.0662965	0.0319594	cpgislands	UBE2E2
chr3	23201520	23203519	+	0.0116008	0.0662965	0.0319594	promoters	UBE2E2
chr13	113883296	113884467	*	0.0118254	0.0663048	0.0321343	cpgislands	NA
chr21	46297314	46298145	*	0.0118082	-0.0655141	0.0321343	cpgislands	YBEY
chr3	122183896	122184798	*	0.0117489	0.0654472	0.0321343	cpgislands	CASR
chr20	33674517	33675380	+	0.0117866	0.0659232	0.0321343	genes	NECAB3
chr16	74296263	74298262	-	0.0117369	0.0654932	0.0321343	promoters	PSMD7
chr1	26692132	26694131	-	0.0119294	0.0653819	0.0322417	genes	ARID1A
chr12	130775694	130776546	-	0.0119087	0.0654265	0.0322417	genes	NA
chr1	156053172	156054188	*	0.0119787	0.0651853	0.0322875	cpgislands	LAMTOR2
chr6	117547935	117548367	*	0.0121443	0.0651589	0.032646	cpgislands	DCBLD1
chr3	184361428	184363498	*	0.0122585	-0.0653874	0.0328646	cpgislands	POLR2H
chr1	27382881	27384880	-	0.0124112	0.0649485	0.0331851	promoters	CD164L2
chr2	137713832	137715831	+	0.01246	0.0676105	0.0332268	promoters	NA
chr9	127447674	127451405	-	0.0125774	0.0649839	0.0334506	genes	LRSAM1
chr5	163437379	163437650	*	0.0126684	0.0680328	0.0336031	cpgislands	CCNG1
chr1	6208890	6210889	-	0.0128407	0.064659	0.0339701	promoters	RNF207
chr18	35970651	35972650	+	0.0129864	-0.0656984	0.0342649	promoters	NA
chr9	272503	274502	-	0.0130583	0.0645087	0.0343641	promoters	DOCK8
chr8	48710789	48735311	-	0.0138284	-0.0640605	0.036295	genes	EFCAB1
chr21	34791848	34792637	*	0.0140498	0.0637356	0.0367688	cpgislands	RUNX1
chr5	173056113	173057410	*	0.0140824	0.0637547	0.0367688	cpgislands	CREBRF
chr5	94616847	94618846	+	0.0146835	0.0635196	0.0382384	promoters	SLF1
chr3	50292828	50299468	-	0.0149732	0.0631517	0.0388914	genes	IFRD2
chr6	159726698	159728033	*	0.0154419	0.0631729	0.0399014	cpgislands	WTAP
chr19	34732655	34734654	+	0.0154416	0.063686	0.0399014	promoters	ZNF181
chr4	41873429	41873777	*	0.0156959	-0.0627792	0.0404534	cpgislands	LINC00682
chr13	42272153	42323267	+	0.0159239	0.0626587	0.0408611	genes	AKAP11
chr2	113107214	113134016	+	0.0159358	0.0626672	0.0408611	genes	NA
chr16	8589110	8590066	*	0.0165632	0.0623296	0.042361	cpgislands	TMEM114
chr19	20923222	20950697	+	0.0167029	0.0620352	0.0425581	genes	ZNF85
chr2	240045077	240046072	-	0.0167253	-0.062732	0.0425581	genes	OR6B3
chrX	72807425	72808210	-	0.0170566	0.0621805	0.043291	genes	FAM236C
chr12	10015240	10030606	-	0.0173	0.0620512	0.0437974	genes	CLEC9A
chr1	58838448	58851254	-	0.0176935	0.0632433	0.0446805	genes	NA
chr9	35489708	35490703	*	0.0179125	0.061513	0.0451196	cpgislands	RUSC2
chr11	5993876	5994995	-	0.0180057	0.0614783	0.0452403	genes	NA
chr18	80159764	80160706	*	0.0183928	0.0611214	0.0460971	cpgislands	NA
chr5	63962008	63964007	-	0.0188019	0.0618846	0.0470048	promoters	HTR1A
chr21	40846640	40848639	-	0.0188516	0.0609025	0.0470116	promoters	DSCAM
chr2	112836404	112838403	-	0.0196538	0.061133	0.0488901	promoters	IL1B
chr9	85741226	85742450	*	0.0197781	0.0611196	0.0490592	cpgislands	AGTPBP1
chr11	109422794	109423692	*	0.0198199	0.0606284	0.0490592	cpgislands	C11orf87
