# Supplementary material for: Buffy coat signatures of breast cancer risk in a prospective cohort study
Source: Clin Epigenetics. 2023 Jun 12;15:102. doi: 10.1186/s13148-023-01509-6 (PMC10262593; doi:10.1186/s13148-023-01509-6)
Supplement: Supplementary file 9 — Additional file 9. Supplementary Table 9. Genomic regions utilized by the PAM prediction model. [file 13148_2023_1509_MOESM9_ESM.xlsx]

## Sheet: Supplementary Table 8
Supplementary Table 9. Genomic regions utilized by the PAM prediction model.
Chromosome	Start	End	Strand	Category	Gene symbol
chr18	3879203	3880087	*	cpgislands	DLGAP1
chr8	141217839	141219061	*	cpgislands	SLC45A4
chrX	126551729	126552958	*	cpgislands	DCAF12L1
chr9	133331839	133332337	*	cpgislands	SURF6
chr20	47209214	47356889	-	genes	LOC100131496
chr16	19410496	19499113	+	genes	TMC5
chrX	101408295	101414133	+	genes	GLA
chr16	798041	800733	-	genes	GNG13
chr1	10636604	10796650	-	genes	NA
chr16	82626803	83800640	+	genes	CDH13
chr1	150646225	150697144	-	genes	GOLPH3L
chr10	12195965	12250589	+	genes	CDC123
chr17	28897781	28903071	-	genes	FLOT2
chr17	82023302	82031151	+	genes	LRRC45
chr12	128267403	128707915	+	genes	NA
chr11	24496970	25082631	+	genes	LUZP2
chr2	86907953	87013981	+	genes	RGPD2
chr19	49766968	49807113	+	genes	AP2A1
chr9	93576407	93679587	+	genes	PHF2
chr9	25676389	25678440	-	genes	TUSC1
chr2	36696690	36814792	+	genes	VIT
chr4	2418974	2450360	+	genes	CFAP99
chr9	136359480	136363789	-	genes	DNLZ
chr7	150368189	150374044	+	genes	REPIN1
chr22	26858634	26865786	+	genes	LOC110091768
chr1	601436	724707	-	genes	NA
chr13	19552571	19570288	-	genes	LINC00350
chr2	241881363	242078722	+	genes	LINC01237
chr5	53776644	53819686	-	genes	LINC02105
chr5	76170930	76171103	+	genes	NA
chr11	41518895	41714448	-	genes	NA
chr12	64883394	64977522	+	genes	LINC02389
chr12	131924736	131929351	-	genes	PUS1
chr16	19761172	19766099	-	genes	IQCK
chr17	2375061	2379306	-	genes	SGSM2
chr17	45545804	45563230	+	genes	NA
chr1	120436353	120467739	+	genes	PFN1P2
chr8	11282916	11284915	+	promoters	MTMR9
chr5	86616404	86618403	+	promoters	COX7C
chr1	205813249	205815248	-	promoters	LOC284581
chr11	46617410	46619409	-	promoters	ATG13
chrX	109054063	109056062	-	promoters	NA
chr7	549233	551232	+	promoters	PRKAR1B
chr5	70207246	70209245	-	promoters	GUSBP14
chr11	89784445	89786444	+	promoters	NA
chr12	100141558	100143557	+	promoters	NA
chr16	29454152	29456151	-	promoters	SLX1B
chr19	1813749	1815748	+	promoters	NA
chr8	69831864	69835105	*	cpgislands	NA
chr16	798041	800733	-	genebody	GNG13
chr19	38647649	38731583	+	genebody	ACTN4
chr1	10636604	10796650	-	genebody	NA
chr16	85611409	85676204	+	genebody	GSE1
chr19	13795460	13832230	+	genebody	ZSWIM4
chr1	35808172	35857890	+	genebody	AGO4
chr11	121452203	121633693	+	genebody	SORL1
chr10	89701610	89774939	+	genebody	KIF20B
chr12	19404045	19720801	+	genebody	AEBP2
chr12	121804180	121832584	+	genebody	SETD1B
chr1	151008420	151035713	+	genebody	PRUNE1
chr1	150487364	150507609	+	genebody	TARS2
chr11	99020953	100358885	+	genebody	CNTN5
chr10	12195965	12250589	+	genebody	CDC123
chr3	53494656	53813733	+	genebody	CACNA1D
chr21	42496008	42581440	+	genebody	SLC37A1
chr1	3489920	3611495	-	genebody	MEGF6
chr1	145289900	145405778	-	genebody	NBPF20
chr3	58237506	58295693	+	genebody	ABHD6
chr5	56099678	56233359	-	genebody	NA
chr8	40530590	40897833	-	genebody	ZMAT4
chr17	28897781	28903071	-	genebody	FLOT2
chr19	4542593	4559808	-	genebody	SEMA6B
chr17	78130770	78142968	+	genebody	TMC8
chr10	128210295	128211356	*	cpgi	LINC01163
chr2	85657314	85668741	-	genebody	SFTPB
chr17	82023302	82031151	+	genebody	LRRC45
chr8	10672637	10700593	+	genebody	C8orf74
chr11	66520637	66546238	-	genebody	BBS1
chr14	20731699	20748380	+	genebody	NA
chr22	42555223	42582038	-	genebody	NA
chr14	105419820	105470729	+	genebody	MTA1
chr16	2513726	2520223	+	genebody	ATP6V0C
chr13	109752698	109786568	-	genebody	NA
chr2	86907953	87013981	+	genebody	RGPD2
chr9	136361903	136373681	-	genebody	DNLZ
chr1	156893698	156916434	+	genebody	PEAR1
chr13	23939557	23946782	-	genebody	ANKRD20A19P
chr19	49766968	49807113	+	genebody	AP2A1
chr3	186717249	186760541	-	genebody	KNG1
chr22	46053869	46113928	+	genebody	PRR34-AS1
chr1	228616991	228617109	-	genebody	RNA5S1
chr2	45164870	45323295	-	genebody	NA
chr11	59938455	59995845	+	genebody	OOSP1
chr22	48489460	48850912	+	genebody	TAFA5
chr8	25841730	26045397	-	genebody	EBF2
chr22	26858634	26865786	+	genebody	LOC110091768
chr19	60105	71626	-	genebody	NA
chr9	113103338	113111500	-	genebody	FAM225B
chr11	62600983	62603019	*	cpgi	MTA2
chr2	68445710	68449174	-	genebody	NA
chr1	601436	724707	-	genebody	NA
chr4	177728757	177990750	+	genebody	LINC01098
chr16	8537605	8590193	-	genebody	TMEM114
chr8	142567260	142572005	-	genebody	NA
chr8	744470	744697	*	cpgi	DLGAP2
chr1	200920994	200966530	+	genebody	MROH3P
chr19	40808525	40811390	-	genebody	CYP2T1P
chr2	30051066	30143804	-	genebody	NA
chr10	90402521	90540805	-	genebody	NA
chr9	100473113	100577636	+	genebody	TMEFF1
chr5	53776644	53819686	-	genebody	LINC02105
chr5	158175396	158200016	+	genebody	NA
chr11	57712605	57791586	+	genebody	TMX2
chr8	12115782	12177550	+	genebody	FAM66D
chr11	41518895	41714448	-	genebody	NA
chr7	101815904	102283957	+	genebody	CUX1
chr14	55748208	55773203	+	genebody	RPL13AP3
chr15	51919073	51930627	-	genebody	NA
chr15	31002013	31042302	+	genebody	NA
chr20	23481645	23519054	-	genebody	CST8
chr15	74489602	74516959	+	genebody	NA
chr17	2375061	2379306	-	genebody	SGSM2
chr18	3878180	3897069	+	genebody	MIR6718
chr17	63702832	63741970	-	genebody	STRADA
chr17	45553710	45559070	-	genebody	NA
chr12	53506688	53625979	-	genebody	LOC100652999
chr19	18907013	18934397	-	genebody	DDX49
chr1	120436353	120467739	+	genebody	PFN1P2
chr2	75154366	75189949	+	genebody	NA
chr21	34073592	34360033	+	genebody	MRPS6
chr9	67901099	67920634	+	genebody	ANKRD20A1
chr15	95990582	96300990	+	genebody	NA
chr7	72558744	72828198	-	genebody	MIR4650-1
chr3	150819598	150819972	+	genebody	NA
chr12	989554	991553	-	promoters	ERC1
chr6	138402031	138404030	+	promoters	HEBP2
chr12	6766976	6768975	-	promoters	PTMS
chr12	46269518	46271517	-	promoters	SLC38A1
chr5	134176539	134178538	-	promoters	SKP1
chr3	69542084	69544083	-	promoters	FRMD4B
chr6	108846916	108848915	+	promoters	ARMC2
chr13	94711900	94713899	-	promoters	SOX21-AS1
chr20	63546391	63548390	+	promoters	FNDC11
chr2	112540415	112542414	+	promoters	POLR1B
chr14	34539212	34541211	-	promoters	NA
chr20	34870646	34872645	+	promoters	ACSS2
chr13	48318500	48319721	*	cpgi	NA
chr1	202144244	202146243	-	promoters	ARL8A
chr4	106320996	106322995	-	promoters	TBCK
chr10	133357526	133359525	-	promoters	FUOM
chr1	108558589	108560588	+	promoters	FAM102B
chr21	32410506	32412505	+	promoters	EVA1C
chr12	120327290	120329289	-	promoters	PLA2G1B
chr11	46617410	46619409	-	promoters	ATG13
chr14	61321163	61322749	*	cpgi	PRKCH
chr14	74239486	74241489	*	cpgi	VSX2
chr3	52267878	52269877	-	promoters	WDR82
chr14	18965934	18967933	+	promoters	POTEM
chr21	46183579	46185578	+	promoters	NA
chr3	196043195	196045194	+	promoters	NA
chr3	20007748	20009747	-	promoters	NA
chr10	97273512	97275511	+	promoters	NA
chr8	48912416	48914415	+	promoters	NA
chr13	18607632	18609631	+	promoters	NA
chr19	12504749	12506748	+	promoters	NA
chr1	121116177	121118176	-	promoters	NA
chr15	75335910	75336336	*	cpgi	COMMD4
chr1	632035	634034	+	promoters	NA
chr11	61442649	61444648	+	promoters	NA
chr1	632196	634195	+	promoters	NA
chr15	101651963	101653142	*	cpgi	TM2D3
chr4	53898371	53900370	+	promoters	NA
chr19	29000170	29002169	+	promoters	NA
chr7	549233	551232	+	promoters	PRKAR1B
chr11	89784445	89786444	+	promoters	NA
chr12	100141558	100143557	+	promoters	NA
chr16	72663670	72665669	+	promoters	NA
chr1	1250835	1252834	-	promoters	NA
chr18	975089	977088	+	promoters	NA
chr19	1813749	1815748	+	promoters	NA
chr19	36772326	36774325	-	promoters	LOC728485
chr19	51646390	51648389	-	promoters	NA
chr15	32255626	32257625	-	promoters	NA
chr14	100873525	100875524	+	promoters	MIR337
chr20	63707364	63709363	+	promoters	ZGPAT
chr12	128825336	128827335	+	promoters	NA
chr10	47692228	47694227	-	promoters	NA
chr16	58025477	58027573	*	cpgi	MMP15
chr12	11498999	11500998	+	promoters	NA
